# Supplementary material for: Pyruvate kinase, a metabolic sensor powering glycolysis, drives the metabolic control of DNA replication
Source: BMC Biol. 2022 Apr 13;20:87. doi: 10.1186/s12915-022-01278-3 (PMC9009071; doi:10.1186/s12915-022-01278-3)
Supplement: Supplementary file 2 — Additional file 2: Tables S1-S4. [file 12915_2022_1278_MOESM2_ESM.zip]

Archive with 4 entries (4 files):
- Table S1.xlsx
- Table S2.xlsx
- Table S3.xlsx
- Table S4.xls
