# Supplementary material for: Pyruvate kinase, a metabolic sensor powering glycolysis, drives the metabolic control of DNA replication
Source: BMC Biol. 2022 Apr 13;20:87. doi: 10.1186/s12915-022-01278-3 (PMC9009071; doi:10.1186/s12915-022-01278-3)
Supplement: Supplementary file 2 — Additional file 2: Tables S1-S4. [file 12915_2022_1278_MOESM2_ESM.zip › Table S1.xlsx]

## Sheet: Raw data
		Table S1
			Strain	Main genotype	Ori/ter ratio
					Data	Mean	SD
			TF8A	Wild-type	3.02	2.88	0.07
					2.86
					3.02
					3.01
					2.90
					2.73
					2.81
					2.69
					3.05
					2.75
					2.95
					2.91
					2.87
					2.76
		Deletions	DGRM25	DpykA	2.94	3.03	0.09
					2.84
					3.02
					3.04
					3.02
					3.30
					3.28
					2.86
					3.04
					2.94
			DGRM1017	pykADcat	3.15	3.12	0.06
					3.04
					2.98
					3.12
					3.22
					3.34
					3.19
					3.19
					3.04
					3.18
					3.09
					2.98
					3.06
			DGRM296	pykADPEPut	2.71	2.56	0.07
					2.62
					2.60
					2.41
					2.55
					2.47
					2.39
					2.69
					2.71
					2.47
		Point mutations in the Cat domain	DGRM24	pykAJP	3.10	3.12	0.05
					3.11
					3.09
					3.31
					3.04
					2.98
					3.11
					3.17
					3.21
					3.04
					3.15
					3.13
			DGRM1094	pykAR32A	3.11	3.12	0.07
					2.97
					3.29
					3.23
					3.27
					3.19
					2.90
					3.14
					3.12
					2.97
					3.14
			DGRM1095	pykAR73A	2.68	2.69	0.06
					2.86
					2.64
					2.72
					2.64
					2.78
					2.54
			DGRM1096	pykAK220A	2.85	2.85	0.03
					2.93
					2.77
					2.85
					2.90
					2.86
					2.79
			DGRM1097	pykAGD245/6AA	3.46	3.37	0.06
					3.44
					3.52
					3.33
					3.34
					3.40
					3.21
					3.24
			DGRM1047	pykAT278A	2.63	2.58	0.06
					2.36
					2.69
					2.68
					2.65
					2.57
					2.63
					2.53
					2.54
					2.51
		Point mutations in the TSH motif	DGRM302	pykATSH>AAA	2.65	2.56	0.06
					2.65
					2.64
					2.44
					2.59
					2.36
					2.62
					2.50
			DGRM299	pykAT>A	3.06	2.76	0.10
					2.72
					2.72
					3.00
					2.62
					2.65
					2.62
					2.71
			DGRM303	pykAS>A	2.56	2.64	0.04
					2.70
					2.68
					2.72
					2.68
					2.57
					2.58
			DGRM298	pykAH>A	2.77	2.80	0.06
					2.63
					2.80
					2.78
					2.96
					2.77
					2.81
					2.98
					2.74
					2.74
			DGRM1019	pykATSH>DDD	1.98	2.11	0.04
					2.05
					2.02
					2.17
					2.13
					2.16
					2.13
					2.15
					2.20
			DGRM1018	pykAT>D	1.81	2.06	0.09
					1.93
					1.88
					2.20
					2.10
					2.28
					2.12
					2.07
					2.19
			DGRM1016	pykAS>D	2.50	2.59	0.06
					2.60
					2.66
					2.44
					2.72
					2.60
			DGRM1015	pykAH>D	2.50	2.55	0.07
					2.52
					2.61
					2.78
					2.52
					2.56
					2.51
					2.38
		Cat-PEPut interaction mutants	DGRM1046	pykAE209A	2.56	2.57	0.02
					2.56
					2.54
					2.64
					2.57
					2.56
					2.59
					2.61
					2.54
			DGRM1048	pykAL536A	2.36	2.41	0.06
					2.45
					2.43
					2.36
					2.36
					2.64
					2.35
					2.30
					2.47
					2.35

## Sheet: Mann-Withney U test
Data analysis versus the wild-type strain
		TF8A	DpykA a,b	pykADCat	pykAJP	pykAR32A	pykAR73A	pykAK220A	pykAGD245/6AA	pykAT278A	pykADPEP	pykATSH>AAA	pykAT>A	pykAS>A	pykAH>A	pykATSH>DDD	pykAT>D	pykAS>D	pykAH>D	pykAK209A	pykAL536A
TF8A	Data U-value	98	33.5	2	6	14.5	10.5	40	0	NR	2.5	0	27	2	45	0	0	1	4	0	NR
	Critical U-value	42	36	15	34	30	15	15	18	NR	26	18	18	15	26	22	22	11	18	22	NR
	p-value	0.9844	0.03486	0.00052	0.00006	0.0007	0.00466	0.5287	0.00016	< 0.00001	0.00008	0.00016	0.05118	0.00052	0.15272	0.00008	0.00008	0.00084	0.00044	0.00008	< 0.00001
a: the DpykA data were analyzed at a significance level of 0.05 (they are not significant at a significance level of 0.01)
b: data significantly different from the wild-type strain are highlighted in grey
Pairwise analysis of Cat mutants with an altered ratio
		DpykA	pykADCat	pykAJP	pykAR32A	pykAR73A	pykAGD245/6AA	pykAT278A
	DpykA	50 (16) c 0.9681	35 (24) 0.06724	28 (21) 0.03752	35 (18) 0.17068	1.5 (9) 0.00128	4 (11) 0.00164	0 (16) 0.00018
	pykADCat		84.5 (34) 0.97606	77 (31) 0.97606	70.5 (27) 0.97606	0 (13) 0.00036	4.5 (17) 0.00068	NR < 0.00001
	pykAJP			72 (27) 0.97606	60.5 (24) 0.75656	0 (12) 0.00044	2.5 (15) 0.00052	0 (21) 0.00008
	pykAR32A				60.5 (21) 0.97606	0 (10) 0.00058	5 (13) 0.00148	0 (18) 0.00012
	pykAR73A					24.5 (4) 0.95216	0 (6) 0.00148	14 (9) 0.0455
	pykAGD245/6AA						32 (7) 0.96012	0 (11) 0.00044
	pykAT278A							50 (16) 0.9681
c: Data U-value; (critical U-value); bottom: p-value
Pairwise analysis of PEPut mutants with an altered ratio
		pykADPEP	pykATSH>AAA	pykAS>A	pykATSH>DDD	pykAT>D	pykAS>D	pykAH>D	pykAK209A	pykAL536A	pykAR73A	pykAT278A
	pykADPEPut	50 (16) 0.9681	38 (11) 0.89656	23 (9) 0.26272	0 (13) 0.00028	0 (13) 0.00028	27 (6) 0.78716	37 (11) 0.82588	44 (13) 0.9681	14 (16) 0.0736	15 (9) 0.05744	47.5 (16) 0.88076
	pykATSH>AAA		32 (7) 0.96012	15 (6) 0.14706	0 (9) 0.00062	0 (9) 0.00062	20.5 (4) 0.69654	27.5 (7) 0.67448	31 (9) 0.6672	12.5 (11) 0.0164	9 (6) 0.03236	35.5 (11) 0.71884
	pykAS>A			24.5 (4) 0.95216	0 (7) 0.00104	0 (7) 0.00104	15.5 (3) 0.47777	10.5 (6) 0.04884	12 (7) 0.04444	3 (9) 0.00214	18.5 (4) 0.48392	19.5 (9) 0.1443
	pykATSH>DDD				40.5 (11) 0.9681	34.5 (11) 0.62414	0 (5) 0.0018	0 (9) 0.00062	0 (11) 0.00042	0 (13) 0.00028	0 (7) 0.0014	0 (13) 0.00028
	pykAT>D					40.5 (11) 0.9681	0 (5) 0.0018	0 (9) 0.00062	0 (11) 0.00042	0 (13) 0.00028	0 (7) 0.0014	0 (13) 0.00028
	pykAS>D						18 (2) 0.93624	19.5 (4) 0.60306	22 (5) 0.59612	6 (6) 0.01078	9.5 (3) 0.11642	30 (6) 0.96012
	pykAH>D							32 (7) 0.96012	20.5 (9) 0.14986	10 (11) 0.0088	7 (6) 0.01778	26.5 (11) 0.24604
	pykAK209A								40.5 (11) 0.9681	8.5 (13) 0.00328	9 (7) 0.0198	40.5 (13) 0.7414
	pykAL536A									50 (16) 0.9681	2 (9) 0.00152	11.5 (16) 0.0041
	pykAR73A										24.5 (4) 0.95216	14 (9) 0.0455
	PykAT278A											50 (216) 0.9681
