# Supplementary material for: Pyruvate kinase, a metabolic sensor powering glycolysis, drives the metabolic control of DNA replication
Source: BMC Biol. 2022 Apr 13;20:87. doi: 10.1186/s12915-022-01278-3 (PMC9009071; doi:10.1186/s12915-022-01278-3)
Supplement: Supplementary file 2 — Additional file 2: Tables S1-S4. [file 12915_2022_1278_MOESM2_ESM.zip › Table S2.xlsx]

## Sheet: Negative mode
feature	name	anova	mzmed	rtmed	01-WT_1_neg	02-WT_2_neg	03-WT_3_neg	04-WT_4_neg	05-T278A_1_neg	06-T278A_2_neg	07-T278A_3_neg	08-T278A_4_neg	09-GD245-6AA_1_neg	10-GD245-6AA_2_neg	11-GD245-6AA_3_neg	12-GD245-6AA_4_neg	13-TD_1_neg	14-TD_2_neg	15-TD_3_neg	16-TD_4_neg	17-L536A_1_neg	18-L536A_2_neg	19-L536A_3_neg	20-L536A_4_neg	21-TA_1_neg	22-TA_2_neg	23-TA_3_neg	24-TA_4_neg	Kegg
1	M79T967	0.0000134197963009732	78.961122791085	966.745919400179	9208863.77494953	9287829.48347176	9359586.08988107	9597973.92785685	101185.017668978	513069.850341797	279513.250927652	232856.574428464	453309.040634766	59304.2897258019	36499.7957824502	84184.7599555869	10064023.312877	140593.419052465	797791.361041232	264956.631229128	211945.605929483	483204.131157346	143979.420254109	144580.42238054	162027.659739387	167470.208269141	334288.088181643	398555.259664617	list("Calcium carbimide")
2	M224T159	3.58055073674233E-07	224.002151026542	158.850073059265	463651.985907178	485438.818810108	473217.762894098	484040.951260579	946700.856983344	941575.735369139	945971.220716113	966631.044500001	704660.419330459	656950.703939778	1110837.21348394	893136.625451064	403796.312130276	312714.485145128	336834.274492187	341104.481309679	900556.70560576	905903.754667155	885541.172381934	844002.95239781	1158462.7709291	780342.684608691	1158424.33840129	946651.78014287	Not found
3	M62T184	0.0375833677774966	62.0304024812907	184.48995311464	6076.78101747325	10772.5870650146	8474.67140665576	11417.3748481242	88806.6043270584	88971.4624889962	85533.620800133	85939.968576734	88109.6854882544	77059.4000407313	83369.6261011869	1074.27827165423	95336.4537495767	98577.3204752436	3797.26813404069	67482.251799895	82196.5435589773	85185.1013281716	88674.7628022665	80382.7188994881	2618.98929257377	91430.7539795811	98086.6101638853	2318.68336188083	Not found
4	M221T1785	4.72601607733642E-25	220.896554484374	1785.12287011562	2243933.49401317	2156569.09115256	2173947.86292994	2155586.79272515	92253.2688995353	53387.8743664276	74761.7643461764	101714.896157216	73686.9280395491	68075.4335297526	23035.9260358468	31262.7299132357	6391.37153409609	4635.8685607052	4246.05153639545	4751.83612419829	56146.7773270029	39633.3341640132	57654.4285653007	84467.192413642	146277.726054687	24616.8163469242	44531.0352488078	133606.12412174	Not found
5	M264T1114	0.00132492455893012	264.051103356496	1113.67713156247	13354.7137635901	4751.97605211581	10446.789681056	14789.1409132849	140332.558250428	150750.796999289	138574.119763184	141927.839648437	64162.0673850798	62407.8974902344	6260.21052930037	83881.46505016	42502.2406024763	147095.151188442	113083.049307238	141457.595391955	30424.6921978144	134168.650478421	66317.5042185687	131224.448784292	39088.0721822785	77108.7858588266	127609.957419433	37377.7399218605	Not found
6	M626T148	2.26903259440612E-12	626.336572394453	147.788461321681	749179.978757812	786147.569128027	767912.7593875	769597.748604493	445963.732660889	435546.475199219	462635.374716797	456797.349361979	262367.385241754	245544.139975342	445456.14338501	377584.410319661	64959.9597921142	11061.6261634903	45493.9858296203	57273.431015904	322417.891498047	339222.065490381	348755.65173584	306588.302017382	313561.800334201	220886.341609179	354370.08919292	255722.123313379	Not found
7	M259T184	1.4451800910046E-13	259.096349794107	183.725718557371	5160812.37532964	5072479.41400471	4969533.09569839	5066566.61796088	136394.552933685	136814.420914496	82921.2135224247	113283.784628751	84156.7687963492	115926.262960641	78682.2507141816	52010.1994536713	1709782.01534131	11679.3795121132	15497.3368766652	23915.9676269531	103781.050740868	108436.461985535	112443.559642578	125466.040358399	123891.900621321	81310.3309472497	57258.6743390624	69783.6991684721	list("Suprofen". "Khellin". "8-Deoxylactucin". "Linderane". "Hemigossypol". "Lacinilene C 7-methyl ether". "Cyperine". "Maculosin;". "Cyclo(L-Pro-L-Tyr)". "Methaphenilene". "2.3-Bis(4-hydroxyphenyl)-1.2-propanediol")
8	M363T601_2	7.78613997685421E-06	363.112354917866	600.968363427024	25065.0349993286	29593.8904891307	34319.4863832652	27992.9772523083	112292.276586132	121952.291504207	122194.660190472	123342.333732347	105148.695733232	112508.999366944	144840.429000058	131644.01909739	137607.833048454	101961.553557108	138340.924409241	68240.593058743	50936.9657140504	23890.5284702556	50300.7512321779	105892.194478481	44536.796817627	46331.7094770997	16840.0862701006	55153.4896923128	Not found
9	M131T479	2.05622602534956E-10	131.084486192909	478.916807951368	416094.621439452	371617.200494221	377094.323909051	376468.964298692	46332.4376605086	29239.1331158757	53874.9027227387	69614.3493376113	29249.6919370037	20101.8419555204	10240.3216599497	8407.2369058714	13563.3610127633	155186.687901743	9078.22143241825	5027.71122447558	16140.2773726669	99714.2564404297	25772.3082781174	98936.8305959249	56657.7508513848	43037.6841810746	39074.0165092791	43900.5599191427	list("L-Ornithine;". "(S)-2.5-Diaminovaleric acid;". "(S)-2.5-Diaminopentanoic acid;". "(S)-2.5-Diaminopentanoate". "D-Ornithine". "Ornithine;". "2.5-Diaminovaleric acid;". "2.5-Diaminopentanoic acid;". "2.5-Diaminopentanoate". "(2R.4S)-2.4-Diaminopentanoate;". "D-threo-2.4-Diaminopentanoate;". "2.4-Diaminopentanoate". "Tetralin;". "1.2.3.4-Tetrahydronaphthalene". "Dicyclopentadiene")
10	M130T546	5.53090358384538E-06	130.091374895991	546.286856936984	3443420.17994274	3375343.1290173	3503867.68776062	3697194.27832139	60031.9733596963	223509.281936279	120720.12386261	113017.664060782	64157.4287940668	25760.0128658574	248003.370363038	2991878.49680268	6900.31637773774	1345621.94774099	25788.3899765894	1378457.25637314	54826.2992269481	102830.731882275	151150.918300782	98150.0582077749	66481.4878983763	66806.1594432284	60910.7991267326	42864.8482474731	list("L-Leucine;". "2-Amino-4-methylvaleric acid;". "(2S)-alpha-2-Amino-4-methylvaleric acid;". "(2S)-alpha-Leucine". "Creatine;". "alpha-Methylguanidino acetic acid;". "Methylglycocyamine". "L-Isoleucine;". "2-Amino-3-methylvaleric acid". "5-Aminolevulinate;". "5-Amino-4-oxopentanoate;". "5-Amino-4-oxovaleric acid". "N-Carbamoylputrescine". "cis-4-Hydroxy-L-proline;". "L-Allohydroxyproline". "N-…
11	M158T319	8.05431663211269E-10	158.054025211225	319.301397814312	17010.3440608887	17911.770458964	17022.2199068603	19030.9446122395	46580.616301723	44795.5138688128	43131.1884435443	43815.6489237573	20895.5491730957	25386.4804844225	27189.9328816251	22739.6018333739	2899.2894432305	11662.3799843315	5026.07093228286	1560.83296230654	42565.3888575263	41451.0636926325	34410.6197643229	28230.0860445313	41440.8329678138	29718.1121160889	33368.4191853375	32492.9506767036	Not found
12	M87T975	1.54833136904769E-11	87.0339279750154	975.438543692606	40257.3558660819	41123.0127886482	39473.5747581632	44309.3179883481	7869.68073670732	12053.4384027222	10230.5324932223	12248.1991594651	14556.2300106125	7076.26961104294	5625.79456548596	1920.82860140897	4256.43967133617	1641.59979191869	1338.48233904245	5266.15344817787	8021.13121002	16978.7552829861	14037.1888032257	8895.79801241723	7494.67190727539	8564.18779572509	8526.69605478009	9047.10705060686	Not found
13	M131T632	1.25213249696509E-09	131.034977302503	632.079981867618	62431.9899239081	57647.1981953113	56526.4076408573	26539.2090576758	354008.191990918	362944.892357667	389028.889699804	401064.490266167	270900.103008729	235412.565512531	338086.105057616	218240.595079634	486119.024934375	457621.652120737	470494.261894887	495763.544050604	356488.07615039	438333.738289059	384967.430150001	493144.483874345	291614.46791636	411916.52518242	392170.347900391	453803.499898793	list("Glutarate;". "Glutaric acid;". "Pentanedioic acid;". "1.3-Propanedicarboxylic acid". "2-Acetolactate". "Deoxyribonolactone;". "2-Deoxyribonolactone". "4-Hydroxy-2-oxopentanoate;". "4-Hydroxy-2-oxovalerate". "2-(Hydroxymethyl)-4-oxobutanoate;". "alpha-Hydroxymethyl succinate semialdehyde;". "2-Hydroxymethyl succinate semialdehyde". "3-Hydroxy-3-methyl-2-oxobutanoic acid;". "3-Hydroxy-3-methy…
14	M317T1765	0.0000254304791226165	316.84571135711	1764.90784582204	18155.3387609199	25042.0432322752	12555.5110604762	26398.2387916568	130064.523760427	145175.2659375	149342.146883901	144059.236243023	16413.7528374679	10202.7822622548	33980.9436401006	13523.4291249154	0	0	0	0	100457.648451941	103845.46745389	80396.8444666303	73329.8717199651	6114.64380636532	0	148306.770113651	9408.97154539364	Not found
15	M137T388_1	0.0109816112600704	137.035682815587	387.932956017614	1587768.52914631	1731867.5080625	1631098.42080117	1756574.69740254	2857320.56053267	2805842.59691748	2895966.9886875	3013326.90675	2304613.67014355	2189873.26535336	2926204.65327273	2725426.50141549	6504363.72601151	4795373.44406928	5166352.93460073	5012276.57320569	4821332.42037892	4991920.60424121	4943846.10612643	15098043.0829829	5195993.25810726	4232663.24022281	5620918.74665039	4680294.51022159	list("Urocanate;". "Urocanic acid". "4-Nitroaniline;". "p-Nitroaniline;". "4-Nitrobenzeneamine". "para-Benzoquinone dioxime")
16	M75T1775	0.0710525441161566	74.9680506428181	1775.48784990414	41132.7868046914	52235.9301241561	64227.952788524	53850.6312111063	215929.533234395	203724.643084403	210655.895496592	216096.440851026	103125.343446352	84545.0510373125	302425.047729492	189553.115044657	35371.9011556881	37733.2533169132	659.106395251233	42269.9845205558	221264.747128906	329737.65864258	233843.122792892	212080.689843754	56649.8851031937	7077.94513155784	528071.464673913	50628.9460154826	Not found
17	M173T976	0.0314913837166889	173.011738077318	975.520364685431	301012.641855525	331223.312927585	304374.914983459	311883.246908577	18231.1617864467	19735.2361590782	21233.7701782634	32928.9137803344	29547.1521320803	12053.273501947	5987.91628835046	606316.474819564	457144.136294978	376417.887695054	359699.960961439	355240.456085503	11671.9723848071	592861.646844042	16815.3996102537	14522.1390463129	7992.14552266324	5833.95560971103	19994.5369836833	3188.95899265293	list("cis-Aconitate;". "cis-Aconitic acid". "trans-Aconitate;". "trans-Aconitic acid". "Dehydroascorbate;". "Dehydroascorbic acid;". "L-Dehydroascorbate;". "L-Dehydroascorbic acid". "Phenylmethanesulfonyl fluoride;". "Benzenemethanesulfonyl fluoride;". "PMSF")
18	M222T1007	0.000363162402251568	222.076945157262	1007.3435070274	8104.21714832656	9125.07891551125	1869.65142398586	7508.67500645291	71312.7848468488	66430.0468542252	62528.0299531251	71526.6161098632	19800.4822949051	41540.8530133302	51009.9268261165	67521.7022913535	54461.8669912921	15904.6826142163	47992.8031900855	35381.032802449	30206.5718787002	65296.5291991059	77728.6195324618	67580.1739550782	56226.6730070114	28643.7088013454	31743.5398885883	51334.4891090696	list("Bendiocarb;". "2.2-Dimethyl-1.3-benzodioxol-4-ol methylcarbamate". "Dioxacarb". "Anthocyanidin with a 3-hydroxy group")
19	M445T1223	6.52763836118478E-07	445.191982505202	1223.13556743596	387101.562612126	391827.667197942	384188.573189085	364763.546051723	147297.792734549	109383.492592773	120723.197291422	112462.70868474	82897.652242585	20835.124559992	127645.997042686	81098.9272263008	34453.0813990516	32933.7820149445	19505.536201926	32572.2557712645	143336.817309651	231470.500320961	83364.0168823241	240417.942871094	296378.563260106	76618.1167165135	175833.490287649	117307.327581214	list("Glycinoeclepin A". "Gradolide". "Yangambin;". "Lirioresinol-B dimethyl ether". "Estrone glucuronide;". "Estrone 3-glucuronide;". "Estrone beta-D-glucuronide". "MC-207.110". "Clavulone I;". "Claviridenone d". "Clavulone II". "Clavulone III". "Clavulone IV". "Olmesartan")
20	M104T546	0.00328733159565528	103.527231847261	546.487004036312	1533.8383522192	1812.70651375559	3560.13030272234	3815.67003490682	23024.9954860597	22095.3898596522	22494.8228320837	23708.8587832033	2195.88388796385	3207.39652636088	5439.5429899122	1619.94288772243	16462.7445931272	21280.0247920003	15975.8075417788	26225.8161737184	20105.7263655116	44522.8529591956	11881.2800226581	36336.9919357243	11572.6755185087	14948.476845401	43551.7748614031	9162.78048317197	Not found
21	M156T354	7.51750457688633E-08	156.038499052181	354.123975332265	27849.5359797094	19219.1670106951	31019.5224059552	24743.728871317	127519.690829097	136532.899405274	139211.48306514	123316.67504441	134151.723032471	152594.848313761	173435.183419739	157856.204085151	3476.34211215302	1819.74571685566	2775.75084423574	2176.41657675817	166161.449622493	10165.8271013332	113843.505403731	90684.75406582	185805.230541523	202204.582637405	174335.878596405	199049.050610595	list("1-Nitrosonaphthalene")
22	M242T518	0.0000288542243541467	242.118494491689	517.770502521742	55042.9835792938	56989.7882033057	62728.8265678293	56771.9321666062	9507.00290352376	12672.5283062744	11043.3485703678	3583.44616623759	58403.4581051204	74302.1037916238	67225.6457031448	69936.1149559353	2780.06025518294	9930.90210855884	5727.3936565815	8534.16625546874	50880.3124385089	30995.6850974899	5101.91109498069	74731.5854962354	57189.4380142769	19053.8351932373	34485.9823608398	40598.8831204427	list("Lemobiline". "Ipazine")
23	M93T388	0.0178771794597619	93.0459746668291	387.666711585415	422961.924547497	474889.84112713	446188.900098046	461717.117753506	759735.61232111	719899.47258758	775393.435578126	770450.850370738	617267.121710937	570516.885624065	764281.471704547	756680.598781249	1490342.05640067	1130444.36481278	1252978.96758542	1163164.34304585	1289292.48935716	1328479.40343205	1304558.12758931	4197396.56912819	1424555.37422009	1115532.52817253	1445314.14689062	1276580.81742933	list("4-Aminopyridine;". "4-AP")
24	M625T148	8.40301822946278E-13	625.333274938958	147.819712644582	2097605.3775472	2258066.92662915	2258997.48173945	2251129.49260547	1362540.23619057	1177797.65148524	1271654.61179167	1300772.34934201	757825.108376736	663989.784875597	1199735.39389282	1044318.09274045	193281.615860596	154371.814751709	146772.90684375	159780.116687012	924363.783811669	964449.81296875	985403.057460938	871112.715353612	851924.849564236	632322.140313817	977058.939447436	692136.459044727	Not found
25	M313T342	0.00114768982518414	312.653694482964	341.590960257294	25346.5799825644	29882.7237605766	108941.523178289	126633.568342907	625683.609854267	753154.167118616	673845.265019225	692780.510228216	47159.2478358895	9060.98088702348	187342.4054953	821967.299499349	0	0	0	0	390454.724212419	360111.962067419	134362.182927962	394798.742030037	332702.234313571	86921.5700629355	601556.421657283	265347.022101891	Not found
26	M206T599	0.0188513606941683	206.045723583575	598.52781914195	3205.09493621826	6380.64661415323	7729.668068738	948.979777838853	89084.6607783424	77385.3345723471	82070.3096103517	77607.8401816405	31348.0724784454	52851.7262894899	69721.0278769976	18017.4630658288	29743.213121062	8355.81661557794	22808.5746661815	37411.2010722021	12887.3225234098	75900.3141073776	7950.35407136611	137983.452682292	5183.17432074042	37571.4981319463	51941.5301860219	9768.22909214777	list("4-(2-Aminophenyl)-2.4-dioxobutanoate". "2-Formaminobenzoylacetate". "3-Amino-4.7-dihydroxy-8-methylcoumarin". "1-Nitro-5.6-dihydroxy-dihydronaphthalene;". "1.2-Dihydro-5-nitro-1.2-naphthalenediol". "Benzthiazuron")
27	M262T1072	0.004064127800426	262.047584710322	1071.57131116313	21347.6381122341	7890.2210414	13699.1413997728	26102.4540218189	100783.8047033	103525.892750553	108437.053383155	118871.789908137	88309.3065269477	20992.4447762253	22718.6979854346	23688.5305398352	13003.6155071569	23623.6223369958	5386.07418011575	3762.65123995122	12500.6221866731	76541.0675510925	6692.68256440521	47035.0540990947	15219.9542909823	133117.0771875	56655.2891768962	9484.24594613589	list("Ticlopidine")
28	M202T603	5.17856032998346E-12	202.012037084748	602.6832548855	2263.08009280042	0	0	1072.90609789448	14499.2203216816	17867.364926165	16345.9304928312	15303.0688415876	6050.40798793177	3253.16002481412	1686.43375307441	1724.59996527847	47031.5258371231	41765.7427152099	33869.6822455181	46479.6944456413	20800.3127909331	21614.8891005932	20028.0359970703	21841.7162209298	18753.6952239989	21631.8604461389	20976.8869198171	28240.0817061279	Not found
29	M122T593	0.000011857892191517	122.061142452359	592.950162503192	11931.9724613548	3771.28544126879	12991.5664138147	8204.83837479263	165410.419334765	165665.557416572	181534.640256837	158408.138434937	62095.9118079575	122341.250239098	129577.11118788	31552.8322959999	7953.97075279345	9365.00724247752	27532.6405057482	21708.5870571385	52580.092122761	103865.658638802	70439.3584762167	139558.671726951	47722.6421458311	20411.8560735603	116112.553411136	23031.1461413631	list("ortho-Anisidine;". "o-Anisidine". "para-Anisidine;". "1-Amino-4-methoxybenzene")
30	M91T614_1	2.75290001222363E-06	90.5137582441562	614.038617596344	1830.11858651774	3696.74534601483	5517.70208168533	4638.23893370124	21343.0567395441	17959.9112938498	21502.2644948788	20476.4265814914	1076.35411271353	4161.69820635264	3259.95770177992	0	7350.19633813315	11164.8559225056	13481.0527053311	10419.4659772002	34100.5201456373	46126.0947745598	15050.7931352941	34929.2706132152	32935.4807777101	20071.5542551676	30732.4892724301	23524.002009629	Not found
31	M116T360	2.47622081709309E-19	116.035450191062	360.274765953077	1180082.69134902	1047263.20345052	1109966.42231406	1131687.74914908	1762301.26744922	1938857.40162734	1888823.76765838	1874124.45735964	644444.495463868	574491.363157323	620365.287178889	637554.075787286	124760.620761473	83457.6969369585	177462.908252308	221676.168608148	1569071.81761601	1502417.03185547	1548793.13324957	1517544.8691607	806409.365130503	774908.812874023	710498.918503906	785005.386165039	list("L-Aspartate 4-semialdehyde;". "Aspartate beta-semialdehyde;". "L-Aspartic 4-semialdehyde". "2-Amino-3-oxobutanoate;". "2-Amino-acetoacetate". "L-2-Amino-3-oxobutanoic acid;". "L-2-Amino-3-oxobutanoate;". "L-2-Amino-acetoacetate;". "(S)-2-Amino-3-oxobutanoic acid". "(Z)-2-Methylperoxyaminoacrylate")
32	M182T601	2.27153285570759E-11	182.033786232083	601.432729043401	190584.496047231	205467.07564426	207439.705698974	230306.890685371	373747.442481056	379217.351360157	394176.552903942	367704.704906495	143225.688890039	14811.6047929968	220985.769508008	178904.342226563	700379.424006761	602964.185943603	687270.783223557	637777.188190228	474772.608250935	478583.911324709	515102.12707876	506582.110206301	512421.086252441	493903.350469201	595859.833969969	564513.935304305	list("p-Hydroxyphenylacetothiohydroximate")
33	M243T624	0.0000141863628099694	243.051271531918	623.824885756132	48117.7989939329	46017.6013855957	56806.9944347705	37183.2958563995	1924536.2949531	1969514.9528461	1962370.87333087	2073014.15425609	34215.9324977877	9283.60097856332	8527.39260582851	39712.687005859	2702.95505329477	578858.634015956	2779.06289436388	2522.64263233841	1627282.72591278	1737717.17604001	3140.08316052066	42068.6578268228	1392077.09089404	920761.657919276	1746480.40609788	1120951.98978463	Not found
34	M313T347_1	3.55280967442383E-07	312.653940025409	347.387530149376	627693.870660646	727765.913979403	788851.479041193	741839.179554687	55441.9509734231	140489.694428359	49720.3307049385	8072.64617743776	59010.0550680922	28749.814902524	661025.671817307	305344.872528702	0	0	0	0	570700.084811197	593272.572886231	507375.304528417	726013.656671875	15161.6342087124	0	88905.8497915065	0	Not found
35	M164T914	0.000530010289540093	164.035364167463	913.88446126304	2318.30122717919	5269.01179378255	6021.38455034484	2187.93294591556	24660.0218157113	23022.4380864746	21584.958979572	26182.6263822692	0	3231.00053016105	24637.6759030163	7908.96387556801	0	0	3189.68304549987	0	12684.2028416918	44590.9298374026	26010.1985636718	31783.814884417	4696.26561992659	0	21475.5584257812	0	list("4-Pyridoxolactone;". "4-Pyridoxic acid lactone". "4-Nitroacetophenone;". "p-Nitroacetophenone". "3.4-Dihydroxymandelonitrile". "Formylanthranilate;". "N-Formylanthranilate;". "2-(Formylamino)-benzoic acid". "5-Pyridoxolactone". "HBOA;". "2-Hydroxy-1.4-benzoxazin-3-one;". "2-Hydroxy-2H-1.4-benzoxazin-3(4H)-one". "Isatinate")
36	M227T59	8.70705934064773E-06	227.201352937812	59.2474467749377	8940.28792335396	9636.52227379759	10150.2028959369	5774.14105614509	30158.8614245473	29168.4108734765	31792.4753061556	34614.3510387334	39740.5637952769	12689.7012803333	13977.4778696036	6163.93215344323	11662.8362011364	11770.5470759713	20853.0414409665	9957.89664940608	43916.1845386788	32828.5377971753	30316.9855036985	38713.5017547235	66708.5486678516	35687.1228547831	57967.8927154803	52829.8279640747	list("Tetradecanoic acid;". "Tetradecanoate;". "Myristic acid")
37	M478T365	0.0000287910012648207	478.174772433727	365.436076023323	68367.6877415263	70864.2534750224	70103.3814346148	73248.5062990057	48385.5599000244	43379.0385840287	48911.3220133834	46201.1260951037	41539.9134079026	34640.73922244	59907.2947677557	55976.8655174894	2177.95829130597	9659.54465532205	9654.30783072974	9309.34816186988	76212.5027843891	64903.8256044368	72879.0598380681	144251.619430033	83979.6838008334	58931.7732590942	80173.5185707787	75415.7029976665	Not found
38	M308T1043	0.0000407030302810954	308.040875160883	1043.0863015607	26516.2260847985	50430.6491406656	36435.531787997	35933.6914196779	135202.087505327	149989.018255503	125233.998500645	142996.298705501	69406.0322644045	68697.2015325922	103015.620227051	100454.501432883	129953.350230824	115523.116637296	114044.240884909	136460.435023498	77234.6597355083	150927.841683959	93327.8905125848	130670.4372947	77743.4708003374	106777.987408549	138587.247158406	80139.7128934417	Not found
39	M138T388_2	0.0200121333250124	138.039018603347	388.018176772972	93760.973158181	107719.388930397	103451.598633881	103543.133470683	168866.485542436	160820.251447082	168985.411252259	178360.723521307	132828.05975769	128095.771941488	161131.871607955	163040.82090625	363029.860011643	282693.514879395	305544.6818122	281141.891449602	294312.69778597	282653.736298828	294716.447984198	970333.654152831	309811.843636364	253324.838368915	328741.196501953	278020.722305753	Not found
40	M97T925	0.000786041764549501	96.9732215189041	925.413071046753	9283967.76417878	8856826.01900771	9434941.22748877	8832268.02280881	86762.8594153957	44857.2694099839	96946.5085691623	92121.8981287198	40016.6055350119	80397.0040786739	38148.6871886244	9391902.72798155	40096.039726371	62100.3265364333	8663350.92717897	34501.6344172892	93157.9405539499	89570.8114374139	72717.040115024	113218.322175911	57572.5606033011	92315.4445466994	842152.081891213	102865.108224284	list("Orthophosphate;". "Phosphate;". "Phosphoric acid;". "Orthophosphoric acid". "Potassium acetate")
41	M254T1005	2.11567805071669E-07	254.030446986734	1005.15417319598	7416.69071325776	14337.7365524622	8569.04092044561	3981.63375871623	83512.8847796632	69101.4721701213	76432.6489147729	82833.4040247039	40908.1625371283	50825.57429136	60160.5243206969	30198.2412261912	38431.7497661888	12075.084005563	24362.4411067322	31944.8416840915	57816.5538380841	81494.3900507813	45892.2646922781	70766.3246851196	13245.104335234	23801.0074853516	28812.6882968217	34642.7361385028	list("5-(3'-Carboxy-3'-oxopropyl)-4.6-dihydroxypicolinate;". "5-(gamma-Carboxy-gamma-oxopropyl)-4.6-dihydroxypicolinate")
42	M111T1007	8.58274596440596E-07	110.535003664067	1006.70791206001	24811.342554077	31188.9546334584	29895.602583008	32988.5577382062	73832.64768072	72567.0550571851	68083.7381332196	64396.6897838242	23593.8751306049	31370.6161462159	40644.633556722	42975.076663954	40867.5257815717	32197.6492598511	28961.1063583984	25614.5122526347	43535.5594969372	63703.2881400034	53314.6528791503	62829.2196921288	48662.1467495963	46809.2339852396	57567.4292630572	39344.0377566223	Not found
43	M90T602_1	1.21791973883661E-10	89.5116655992648	601.564649658011	821904.248660493	966554.24958355	1004402.92294065	1037383.51889116	1931567.31318946	2017879.01136936	1779739.85286563	1865664.65500391	544228.862833115	224219.887241394	830145.516731117	755312.453328129	3734088.31221815	2998789.3961774	3266069.16225587	3155670.56360336	2681236.6896733	3310381.93573829	3633783.96306818	3154089.09707033	2614426.34514452	2706279.09364634	3601798.18590703	2905055.36400022	Not found
44	M266T705	0.0000152407767663725	266.066805846606	704.520953062287	1437.51224372451	2327.91480812582	3584.97573367568	951.006266763431	15251.0248590088	15214.5048464863	12574.0480464843	15454.5716243736	12458.6812287597	13690.9910280762	5279.68911543422	16547.970114441	6309.61439041236	7978.62745971689	3646.70498106684	7967.15460876472	3318.12914696414	8388.02517696453	3349.80633139059	4768.62613871507	4176.69406590967	6555.61752856838	8143.98872064914	6978.52287304402	list("Sulfisoxazole")
45	M194T152	2.11657372112281E-11	194.045810949833	152.189521436121	425468.899644531	410768.517697852	444830.377946777	455954.766922949	685119.987416724	639653.923070584	697192.026947071	691680.779717339	333162.391940755	321356.973690104	562162.613046062	470813.270793701	17446.827662922	15599.8495325563	17563.350788205	16798.1831439809	522313.433180957	558105.15423125	566449.818642114	549101.153528428	308316.758580811	222351.650884169	288311.594940999	322697.182381348	list("Dopaquinone". "1.2-Epoxy-3-(p-Nitrophenoxy)propane;". "EPNP". "2-Carboxy-2.3-dihydro-5.6-dihydroxyindole;". "Leucodopachrome;". "cyclo-Dopa". "Salicyluric acid;". "Salicylurate;". "N-(2-Hydroxybenzoyl)-glycine". "6-Hydroxy-3-succinoylpyridine;". "4-(6-Hydroxypyridin-3-yl)-4-oxobutanoate")
46	M221T1796	5.29844094292848E-06	220.896560573709	1796.32222396118	2139466.54795116	2087022.07375281	1952846.84762073	1956364.18788204	65968.0940104179	31165.9351322322	69364.2974878611	23073.0191330448	103234.074728394	2664516.13564607	2501172.23044486	2669753.79154561	9321.17372318352	7114.3990925953	7045.04540921132	6193.98745421798	40850.0146211926	40045.0961350022	19511.3821752644	46599.7162996646	66615.1492441403	83948.8484814446	51857.6604301888	76217.5003710952	Not found
47	M297T1059_1	1.06628760092241E-09	297.044277157208	1058.82337459596	119360.245681661	156798.163902385	157770.704075622	148764.84907743	309563.986333006	326348.923532716	335353.862838791	359289.522029416	297159.838091572	250681.364097494	303512.3589563	330797.14637248	89449.3037540983	74036.5123095706	82336.3664901732	86762.8679525986	108668.950222871	224651.371097818	164585.460623373	164156.830461427	74768.1056460574	97237.3231346638	146980.957984417	61180.3325912477	list("Bowdichione". "Irilone". "Quinalphos". "2'.7-Dihydroxy-4'.5'-methylenedioxyisoflavone;". "DMI". "Phoxim". "Aflatoxin P1;". "AFP1". "5-Hydroxypseudobaptigenin;". "5.7-Dihydroxy-3'.4'-methylenedioxyisoflavone")
48	M129T150	5.87064492158662E-08	129.092152668903	150.399982685045	1430969.17084375	1672375.77754557	1533169.01254736	1571789.70860059	2713374.06622656	2752736.64055664	2720729.41623985	2483961.34699688	1909065.52299062	1812938.08010286	2681127.31925	2020565.08799414	595141.696499566	538929.567786459	505713.373550347	493639.802282986	2039326.38010591	2556483.38272149	1911363.42639931	2077092.42784614	2413986.92083301	1654154.58552735	2249235.34163438	1544305.8774	list("Agmatine;". "(4-Aminobutyl) guanidine". "4-Methyl-2-oxopentanoate;". "2-Oxoisocaproate". "(S)-3-Methyl-2-oxopentanoic acid;". "(S)-3-Methyl-2-oxopentanoate;". "(3S)-3-Methyl-2-oxopentanoic acid;". "(3S)-3-Methyl-2-oxopentanoate". "1-Octanol". "2-Oxohexanoic acid;". "2-Oxohexanoate;". "alpha-Ketocaproic acid". "(R)-Pantolactone;". "(R)-Pantoyl lactone;". "(3R)-Dihydro-3-hydroxy-4.4-dimethyl-…
49	M150T875	5.73676262061719E-07	150.056006171116	875.343047475465	19292.0419796518	8088.32209955787	25095.1951611971	5224.36784608734	125574.037456365	112830.601254419	142828.97990032	131614.774074036	28367.3197656125	73276.3908157518	31911.3080533244	46791.4530436732	22759.867883598	8275.98261570233	37131.5014458946	45078.2018274522	105018.542465052	79076.3148271298	76397.6317881591	60639.4936465926	60447.9270717474	45769.4421476148	106032.721122211	73142.846109117	list("N-(Acetyloxy)benzenamine". "N-Methylanthranilate;". "N-Methylanthranilic acid;". "2-(Methylamino)benzoic acid". "N-Methyl-4-aminobenzoate". "(E)-4-Hydroxyphenylacetaldehyde oxime;". "(E)-[4-Hydroxyphenylacetaldehyde oxime]". "(Z)-4-Hydroxyphenylacetaldehyde oxime;". "(Z)-[4-Hydroxyphenylacetaldehyde oxime]". "Acetaminophen;". "Paracetamol". "(R)-Mandelamide". "2-Amino-3-methylbenzoate". "Do…
50	M74T360	4.72931418006837E-16	74.0250397384046	360.274765953077	982266.438389647	823995.383764648	917557.713058594	933747.100078772	1486050.95973047	1523499.06059668	1588350.70882872	1486743.27855318	519727.622853516	471734.50752246	492055.103963576	531347.220382989	191870.769287831	109270.295603943	159081.282914322	209751.065292481	1308057.81622539	1179602.38328613	1304014.77474023	1108323.38204568	669184.820779474	744844.89830633	593521.565207031	660152.236242187	list("Glycine;". "Aminoacetic acid;". "Gly". "Nitroethane". "Acetohydroxamic acid". "Methyl carbamate")
51	M284T40	0.0040559842123821	284.267334828953	39.5015417927759	5245.69338039627	5207.11716291063	6531.19190364986	6148.86013549061	11280.730335255	11819.9348911328	11100.1600027658	12478.9093824652	9461.72034588362	4863.32357402539	2457.56730588511	1793.24826216462	4655.26931752411	16981.4604931429	17938.9839469076	20546.9868500244	6833.46180396455	6919.88668526963	13489.6987800229	11187.9956526959	16085.9942823833	9439.77276228503	19856.8177412796	14820.9762651632	Not found
52	M264T1043	0.00093701331029813	264.051030208617	1043.28962372571	10965.6551184082	2422.45561340668	6004.45482026229	7013.57518178975	58886.6254718572	67884.7999338595	54721.9606569606	62653.2109252932	14086.879925584	26633.8689086303	44963.8266360475	39017.2894142457	63058.4841056944	5124.220691723	25388.5712700516	25646.8628640584	28699.0893005371	66207.2045049028	39773.6898030596	53133.3598120115	37710.1006197611	35406.0291762422	59428.910598567	40383.7707002511	Not found
53	M207T152_2	7.16724527556619E-07	207.049117740462	151.835464420777	2526.86275424585	1741.29251347508	0	3746.10451680433	25869.9851184099	23308.4535525192	23643.819663208	20265.2983564453	2479.36120503342	2572.78527960707	2507.21700490757	11288.2689789466	69028.4048585612	63667.5633098582	84790.2843140869	82828.0634730834	86268.4037106933	82718.7688672546	68522.5291080021	34825.1340507812	23990.8173734335	67933.0685476618	71211.5504244602	42274.8224669765	list("Dihydrolipoate;". "Dihydrolipoic acid;". "Dihydrothioctic acid". "4-O-Methyl-D-glucuronic acid")
54	M131T1230_2	1.39502093950651E-09	131.090503677692	1230.30948429729	1166803.27669336	1170233.12240823	1111480.73557133	1125757.76276316	63215.8977527978	148011.285364583	209364.698569338	54100.2454739531	34414.5383028631	599375.182654092	24972.3901768464	32287.6910389262	385758.472517327	293388.355999073	253529.688347804	309172.747987274	89613.4890114293	81635.5811595269	100670.013964027	110518.236156246	62476.2323352871	52448.7346970803	40429.0289868725	85352.8639264006	list("L-Ornithine;". "(S)-2.5-Diaminovaleric acid;". "(S)-2.5-Diaminopentanoic acid;". "(S)-2.5-Diaminopentanoate". "L-Asparagine;". "2-Aminosuccinamic acid". "D-Ornithine". "Cinnamaldehyde". "N-Carbamoylsarcosine". "Indanone;". "Hydrindone;". "1-Indanone;". "1H-Inden-1-one. 2.3-dihydro-". "Ornithine;". "2.5-Diaminovaleric acid;". "2.5-Diaminopentanoic acid;". "2.5-Diaminopentanoate". "Indoleamin…
55	M191T918_3	5.75324829780423E-17	191.022502856635	918.265652166278	79147157.1423832	84022709.6936937	85311212.2639896	78000611.9746453	3617634.78862501	2096411.41530338	2842579.12421877	3251181.70597501	69875250.4746081	65373774.1384745	69699697.5214281	83393102.1741456	29988990.2136635	22077529.1178716	17995231.1965537	22783543.8308643	1018235.79291874	2561058.53681143	3170213.33406248	2653549.34042176	1707605.58821893	690656.553179884	2333433.5229375	742559.786334804	list("Citrate;". "Citric acid;". "2-Hydroxy-1.2.3-propanetricarboxylic acid;". "2-Hydroxytricarballylic acid". "Isocitrate;". "Isocitric acid;". "1-Hydroxytricarballylic acid;". "1-Hydroxypropane-1.2.3-tricarboxylic acid". "(1R.2S)-1-Hydroxypropane-1.2.3-tricarboxylate;". "D-threo-Isocitric acid". "5-Dehydro-4-deoxy-D-glucarate;". "(2R.3S)-2.3-Dihydroxy-5-oxohexanedioate". "2.5-Didehydro-D-glucon…
56	M117T180	3.74274173577454E-11	117.055709052823	179.512053176398	5103720.84329297	5614843.47561389	5761574.78301024	5671567.65434766	8151152.33740429	7872362.80578683	7865728.51313817	8444503.90985009	5669207.77059766	5511270.29707226	6928977.14768848	7116675.74943724	3273081.72078265	2889370.24019782	2867710.67942047	3026355.12019776	10078887.9310679	10162935.0374707	10285381.3109238	11273169.7561431	8306678.84227734	6436876.97557617	8542547.08944753	7144524.20550781	list("5-Hydroxypentanoate". "3-Hydroxyisovalerate;". "3-Hydroxy-3-methylbutyrate")
57	M181T605	8.3085360555383E-10	181.07150409661	604.800809306906	157691.459921875	365203.632988563	359433.706740235	331381.881313101	1036620.03585097	1156003.66219249	1207123.11768197	1266115.54870813	1489696.89881802	1681631.67441223	1543492.84589486	1432528.34232066	1091703.37189656	366607.237654685	1011035.99315495	645679.95698552	455606.297680847	446419.291864828	280521.449398498	372577.448791424	82477.4735700342	130708.857081056	114303.811013184	134984.473327567	list("Mannitol;". "D-Mannitol". "D-Sorbitol;". "D-Glucitol;". "L-Gulitol;". "Sorbitol". "D-Iditol". "L-Iditol". "Galactitol;". "Dulcitol;". "Dulcose". "L-Glucitol;". "L-Sorbitol;". "D-Gulitol". "Lathyrine;". "L-Lathyrine". "Harman". "Azobenzene". "5.10-Dihydrophenazine")
58	M236T538	0.0000648914335482107	236.056240314557	538.401079715954	1703.63842339035	26962.0480469117	2227.73127187562	1581.39140611935	100791.872809721	130097.115351807	120987.017353458	123732.050689791	14777.9340339531	40382.3690983279	63447.0276269531	8770.56725670901	240639.251257211	248673.509631969	191800.871206055	228889.098558994	37183.4779990539	134927.527535973	51105.2496624758	204420.82695874	41522.1090721129	126751.506554179	171324.334455754	8966.50369800762	list("Cartap")
59	M186T593	0.00161858257343117	186.077009668133	593.046078068374	13616.8622086074	2393.40747805675	7891.90377670564	9946.14588744174	68412.0725891289	65881.6520607664	63419.9786805962	53880.1146738054	15084.8798685352	10943.4621191039	26846.673063061	8953.30011197652	43732.4582581011	30622.0948941068	148012.386431412	101025.637345014	263375.897155356	89155.9102035278	226678.236959134	95764.5856973509	241308.966990347	84937.3636033637	85618.441769323	166001.764943574	list("6-Acetamido-3-oxohexanoate". "6-Acetamido-2-oxohexanoate;". "2-Oxo-6-acetamidocaproate". "N-(3-(S)-Hydroxybutyryl)homoserine lactone". "N2-Acetyl-L-aminoadipate semialdehyde". "N-(3-Hydroxybutanoyl)-L-homoserine lactone;". "3-Hydroxy-C4-HSL;". "N-[(RS)-3-Hydroxybutyryl]-L-homoserine lactone")
60	M131T1625	0.000147520965031259	131.090704379598	1625.44146021092	26576.5308630804	30340.6450343868	39845.992094809	43575.4064578825	114390.04812728	133300.697611608	130899.177011718	140941.109507575	27359.7364628311	89402.0001954628	91145.5256039474	132421.893464039	12257.6625020208	29499.2202790164	49793.4292390721	44344.7162445392	77941.0027089314	135337.707994637	141177.857464214	145969.168736655	91749.9460993826	75179.2987469291	111115.362063908	35023.3192052128	list("L-Ornithine;". "(S)-2.5-Diaminovaleric acid;". "(S)-2.5-Diaminopentanoic acid;". "(S)-2.5-Diaminopentanoate". "L-Asparagine;". "2-Aminosuccinamic acid". "D-Ornithine". "Cinnamaldehyde". "N-Carbamoylsarcosine". "Indanone;". "Hydrindone;". "1-Indanone;". "1H-Inden-1-one. 2.3-dihydro-". "Ornithine;". "2.5-Diaminovaleric acid;". "2.5-Diaminopentanoic acid;". "2.5-Diaminopentanoate". "Indoleamin…
61	M311T1018	0.0000108639442222944	310.957080692757	1017.58447321685	13774.3571984893	12153.999966851	17226.908402726	22186.2315020529	61520.3523191633	55660.1756398229	51577.361794651	62270.3082342528	33585.6874697594	13894.5765633773	21141.1162235313	19120.7363218597	107069.776876572	120577.134288968	101521.127933216	94972.7490799836	78468.2601808663	23142.8922711994	53001.7469038145	36407.6193658614	118687.623297257	89115.3081644787	35585.7152905269	106339.526918285	Not found
62	M651T151	1.80374205601458E-10	651.389121991096	150.720656494942	621776.621578125	662604.937614257	665736.685041992	651888.598313477	476994.648256348	454738.293700196	471936.818685938	504666.414226001	301660.756122396	275229.876425061	470816.602070313	411303.309834229	111337.34837146	92173.8642922633	88265.0679345702	44777.8712976225	425360.249632379	442576.43502583	449686.290981885	395319.663886523	327108.998812392	256851.288616537	400954.591470171	286207.51455	list("Metocurine")
63	M296T1059	1.13022213115383E-09	296.040857470845	1058.82337459596	971476.196263836	1326140.06078747	1290904.9818457	1262091.25380452	2603849.83119139	2695543.97201987	2715352.32068358	3042945.80447264	2489137.75778551	2089776.31546876	2556348.09172527	2777218.13328941	677345.431990681	556517.500993246	577580.290015026	663391.401168615	853418.675577387	1854672.4908203	1332755.35142659	1359408.93299806	583575.042980145	760577.620972115	1172162.38415528	461377.283307498	Not found
64	M128T314	1.56634356490669E-17	128.039405923472	314.351060017815	4148398.90620512	4529464.83394651	4189984.79213969	4585236.31893912	223796.934178535	304447.414269677	347294.30800355	319216.691340593	127755.592477695	32935.7466292963	161672.002419569	70397.4624952307	59956.3100033811	93520.0342334021	634994.905846353	633931.521938964	252015.84111407	251589.630667387	143094.673214493	185920.022362638	356020.60289009	121899.760257569	311073.487664668	428182.206665683	Not found
65	M157T319_1	1.41864239337596E-13	157.050643009443	319.266503134258	289334.71996875	288179.70025127	303539.443720704	306656.214667774	601442.909333984	646933.336326225	659774.719825711	645960.318611083	336270.144240722	371097.548794136	402004.882401734	369265.677897203	14060.2767059668	1184.3311576098	11007.6477442926	35593.1536240004	605684.680207467	582660.721321288	619303.345294459	464457.741303826	490595.55488672	409410.134460178	515413.752651367	506811.4392283	list("2-Isopropylmaleate;". "beta-Isopropylmaleate". "(1S.4S)-4-Hydroxy-3-oxocyclohexane-1-carboxylate". "5-D-(5/6)-5-C-(Hydroxymethyl)-2.6-dihydroxycyclohex-2-en-1-one;". "5D-(5/6)-5-C-(Hydroxymethyl)-2.6-dihydroxy-2-cyclohexen-1-one". "Dimethyl citraconate;". "Citraconic acid dimethyl ester;". "2-Butenedioic acid. 2-methyl-. dimethyl ester. (Z)-;". "Citraconate de dimethyle;". "Citraconic acid.…
66	M417T697	2.28089404917322E-06	417.133680742443	696.669512762672	82470.4717567309	81407.9198433429	84535.9880273438	81521.2045065004	64143.089007308	64137.6929226825	60000.6730071323	64896.1121693231	67598.4373476984	63502.6393554534	72109.5215102792	85117.6056897864	12432.5462441044	16798.3737415044	6477.24373242183	24811.2661022035	62437.314702368	67333.8975987306	59620.9851033365	75066.9590212497	59692.1623670451	13021.5029830812	67711.7335723878	43719.6675781252	list("2-N.6-N-Bis(2.3-dihydroxybenzoyl)-L-lysine". "Cyclomorusin")
67	M122T478	0.0000230625931126647	122.06115559312	478.348148800656	9608.46158609461	10736.6895075272	6735.62784652895	11925.3993914348	75850.8528830788	77307.5904073043	71870.6446418679	84926.4415794221	13465.1570053365	51623.3556819035	111360.734766188	79297.2531623841	13247.0711468703	11420.9666552324	8791.3828696295	29735.6899662575	125640.510712267	97322.9112216798	96574.7477356664	104744.457215641	83310.6075736647	97000.7870416262	42417.2287258377	105311.794252807	list("ortho-Anisidine;". "o-Anisidine". "para-Anisidine;". "1-Amino-4-methoxybenzene")
68	M220T379	1.27761348329431E-07	220.061249650955	379.207698002915	38930.5957483521	51699.7392656205	46796.919306265	43906.0406341552	85721.5416481268	93331.8696145528	94526.0629790147	84094.3731146486	20258.7668550464	18057.4352113156	38487.0812061035	23311.4440691884	262091.268649864	183890.793877645	160600.224463567	205792.013667404	120695.124373169	134097.412963053	112264.601898872	119942.004723971	159322.796349143	122911.99140777	156640.801643843	237982.960660933	list("6-Hydroxyindolelactate")
69	M519T1042	1.94268873837265E-10	519.156186415728	1041.81345831334	161452.089689671	160382.226616996	162550.123497597	166348.398458826	184972.58820118	180711.17116516	184690.009948087	184022.871627574	178894.910799968	164358.302274391	205788.308224924	205541.836419899	84808.5157801013	70291.0931339202	56577.89382929	65956.0010147095	178929.153174579	176978.347663312	185670.320903322	178591.197804612	150314.279165414	135330.879076538	170042.202774222	165030.461796008	list("Chryso-obtusin glucoside")
70	M374T229	5.30329352080862E-08	374.171691397046	229.009631779298	347676.487200482	201230.567127541	262004.238708736	855003.220294677	2815656.44539219	3251661.26935513	2683284.81493489	2613531.44592131	1782537.77188426	1875663.62477653	2088208.5300241	1059609.44662983	729827.240022453	625480.719035615	962302.732037468	1119234.97861758	2128538.16043387	3217211.99656437	2947470.57399826	3401252.20470088	2103030.13653932	1481277.46445862	2181361.78614554	1628753.02877512	list("Cyphenothrin". "(4-{4-[2-(gamma-L-Glutamylamino)ethyl]phenoxymethyl}furan-2-yl)methanamine;". "4-[N-(gamma-L-Glutamyl)-p-(beta-aminoethyl)phenoxymethyl]-2-(aminomethyl)furan;". "APMF-Glu")
71	M327T1754	0.000652192553498753	326.850983427661	1754.11902595074	4879.99190595016	225439.446298601	117043.127341205	136465.920442225	1664325.8814624	1398103.77309668	1675035.66555738	1404116.25835743	15296.2158206677	13152.6969501388	196999.09020782	133867.879724142	0	0	1077.16351128975	2346.65627023606	1772454.41331055	1579722.52810279	1265385.75435895	93796.740153939	141326.106960731	0	1783442.703072	59538.793961247	Not found
72	M256T386	2.66477184331599E-06	256.081969110254	386.450755558957	4200.21795952813	16243.9058855183	27490.3065112305	4000.70523560519	1000004.81523976	1034107.57063258	982770.188819212	1109176.45288417	698593.764488108	595092.662131894	1055008.05804536	1090139.99732499	382203.145354182	346157.116410907	366647.12329631	371420.460494506	1021181.65093718	1061503.45503369	1055317.26894471	1189426.71948248	793496.34917876	564839.372591935	956804.5686671	11129.3921101888	Not found
73	M317T367	3.20818310618416E-06	317.14661208014	366.907599063686	239187.581846035	229492.43030836	223206.823662421	205706.824450689	102522.459569734	112295.244610881	91482.4219333157	99159.9160275107	120313.24752244	124924.854581207	141130.323668488	208635.530418442	129984.269821576	105213.993573127	120427.402837169	101858.829122142	100864.046447085	75246.0178509466	143124.181567127	92457.3337837646	123124.390009069	63921.7347825829	98296.0468683323	84360.7346133524	list("Zearalenone")
74	M187T143_1	7.10415237712049E-08	187.009893405236	143.193076963347	1347183.11061573	1318971.87755831	1301882.80816273	1448994.64777532	15963.4272795618	25516.9767234374	30856.7696264649	13314.1456732131	8707.7990374088	7442.91845436684	27457.5287647042	9218.00715858842	949995.363591577	857878.303426117	835068.912140031	898878.643200779	1193876.2605951	15808.085474044	13409.6975996944	8307.10806723679	2296325.98904044	1784292.01182036	1451924.4380439	1725367.58063002	list("CMN 131;". "Pyridyl-2-thioacetamide monohydrochloride")
75	M181T482	0.000488727277658025	181.098190783688	481.956400309321	9274.89459544245	3185.24671596237	20397.6979508496	14228.1305079224	75070.8707201763	59518.1682136303	69354.2238644266	71475.566397253	67664.0469199951	69063.4418619384	83872.0179341708	26663.8990600642	36021.3661604692	13183.3542744525	21810.6800977026	22234.8152709015	43546.1360210639	77436.6885778919	35703.0942324711	66180.6120188073	30202.2027508673	38123.1166246873	60081.746431108	8041.4664271571	list("1.2-Dihydrostilbene;". "1.2-Diphenylethane;". "Dibenzyl")
76	M252T880	1.01082431434611E-09	252.051090264117	879.707886152827	76322.7212570804	112289.963881592	54287.2956839603	60440.6327593661	288989.305810947	249721.014082298	292373.53457564	277976.958259411	55157.0609015986	8671.61769898106	110446.017093336	8870.86685827588	586057.134126953	462076.854188428	414727.894437109	463855.302906788	294383.98478776	397154.00422705	249506.386850831	282073.353562234	341339.984312323	450789.350466441	465165.445324043	453858.305957131	list("N-Pyruvoyl-5-methoxy-3-hydroxyanthranilate;". "N-Pyruvoyl-5-methoxy-3-hydroxyanthranilic acid")
77	M271T164	0.0000822136120679754	271.018208948096	164.001275347142	29009.0799203704	28192.9311946962	13118.4089612836	13577.4643676441	100630.087400391	96590.6687866212	91474.4492526855	103321.585174655	70360.9026692185	69920.8578847657	116051.148502344	40690.3782430466	69283.3238847113	54417.5182620171	42591.3362197269	58785.0613390381	105802.858270419	62066.4447472512	95306.0066617675	89579.6914450197	74021.5061991882	47646.0264266052	36232.0445041067	51930.9592299522	list("2-epi-5-epi-Valiolone 7-phosphate". "5-epi-Valiolone 7-phosphate")
78	M101T126	0.0445525364829762	101.024596373157	126.090500297371	64254.0668487548	51081.4025556374	55929.4142066443	60472.4704986049	18379.0786740763	8262.98440773791	8860.8718476068	17963.3641946532	47007.0853738219	17694.3966991515	24765.4810407113	43645.1587333888	31943.9344664416	76509.8957480049	70092.2901625717	22049.1470557386	34459.5360392638	65102.4908592355	21946.3532391979	69009.1312044806	44430.5421301792	8662.4813510965	59758.2276779009	8198.69902938973	list("2-Oxobutanoate;". "2-Ketobutyric acid;". "2-Oxobutyric acid;". "2-Oxobutyrate;". "2-Oxobutanoic acid;". "alpha-Ketobutyric acid;". "alpha-Ketobutyrate". "Acetoacetate;". "3-Oxobutanoic acid;". "beta-Ketobutyric acid;". "Acetoacetic acid". "Succinate semialdehyde;". "Succinic semialdehyde;". "4-Oxobutanoate". "2-Methyl-3-oxopropanoate;". "3-Oxo-2-methylpropanoate;". "Methylmalonate semialdeh…
79	M199T347	4.10788166720932E-08	199.072373393156	347.499053357976	11870.6417965423	14754.0429965461	29323.3211792855	32071.9285464633	324525.976425171	387785.567365625	347863.187289062	340078.448034287	226024.629464367	214561.445483258	115556.029405153	30247.7538536713	704155.987737911	337161.643457664	542457.604274081	532594.231755754	482109.617912947	439000.103811036	525483.533923217	471635.490627442	503422.128655958	438649.924203612	472565.456716308	523816.103096592	list("Dihydroclavaminic acid;". "Dihydroclavaminate". "(+)-(3S.4R)-cis-3.4-Dihydroxy-3.4-dihydrofluorene". "Safynol;". "(2R.3E.11E)-3.11-Tridecadiene-5.7.9-triyne-1.2-diol". "Dehydrotremetone". "4-(Benzyloxyl)phenol;". "Monobenzone;". "4-(Phenylmethoxy)phenol". "Bis(4-hydroxyphenyl)methane;". "4.4'-Dihydroxydiphenylmethane;". "Bisphenol F". "2.2'-Bisphenol F;". "Bis(2-hydroxyphenyl)methane". "Ala…
80	M104T360	5.6567333060988E-18	104.035463386489	360.067043889723	373835.556330376	342592.394974772	364797.852590918	344105.988425617	558219.095373048	615367.901528858	616430.698311612	595798.943231251	195649.637594483	179690.237124609	202910.435344532	207405.580687078	145893.235530001	131808.606101013	153759.690814453	148215.133439209	517679.929345506	470248.011116454	504104.695308398	476822.897722114	248721.703037775	233243.788331543	230776.545873579	247526.749285583	list("L-Serine;". "L-2-Amino-3-hydroxypropionic acid;". "L-3-Hydroxy-alanine;". "Serine". "Serine;". "2-Amino-3-hydroxypropionic acid;". "3-Hydroxyalanine". "D-Serine")
81	M362T600	2.09255705097478E-06	362.108726428635	600.391349764703	219062.46501277	223338.740206844	239490.965230998	229547.972196564	812826.088159155	838775.108711539	875004.331341596	900914.605359826	733700.124314585	786929.357329889	920498.190200684	908882.856143822	973078.566018129	679825.280942412	1013293.10286884	501249.97867155	371590.655437476	318768.021289934	372522.035607956	697050.636842107	340481.490168248	360157.922352923	262345.962168218	424261.479890076	list("9-Aminocamptothecin")
82	M249T1143	1.22610069192468E-07	249.013652593588	1142.67064097082	30133.9391662597	28799.1429687501	32934.5596284996	30553.4698368695	13193.9920481821	8973.10188157078	9599.10319213877	13874.9883534241	11080.0498652352	6209.77327038062	10478.7348618588	6065.14383578866	13642.1401302082	10577.2241748255	8769.48633259893	8082.32389137705	13035.274896746	12901.8947767639	17741.0302115547	14363.0720912679	8828.61187594537	11770.9084096907	21651.7459435096	16803.1199497478	list("Blue pigment;". "Nicotine blue;". "(E)-2.2'.5.5'-Tetrahydroxy-6H.6'H-[3.3'-bipyridinylidene]-6.6'-dione". "Heptenophos")
83	M220T1043	0.000607060405206827	220.061229256147	1043.38488293667	5886.10676271745	2738.41075507048	1447.51296402462	3730.27016060001	25098.5831689454	24377.4732267252	24251.8616369077	25858.4447096393	11032.9887937741	16567.2919523973	7143.90336195463	14226.0114697337	20324.0871667227	31981.1812353515	19894.7404671006	17526.6378612975	14032.4981712808	26579.0608276366	7045.80649209987	16021.3728715036	7268.49429119765	23657.3964120899	24003.618256836	16176.992746572	list("6-Hydroxyindolelactate")
84	M384T1014	0.0375373910632167	384.03299160637	1013.76877253031	623.473662971697	12850.4798848821	1362.39848167107	638.640305994678	58787.694706816	52792.3747791939	43515.6332332763	55178.6925277174	10414.1999325475	1440.64289031453	28890.2580704011	1171.31514000767	29417.5941243791	19988.8957530513	20496.4152347793	25197.2654315859	3111.28129873821	77303.6596728514	12536.3692753928	27440.6223791067	2636.30333443524	21961.3491394164	66760.6519385269	1294.13900652565	Not found
85	M291T248	1.17955824146013E-06	291.098394173796	247.688816817002	26408.0380241204	28426.9607696064	14588.8597252165	59663.4482065949	159867.212442619	201814.752656874	187154.683618137	167680.557401972	105018.802093393	70110.2513578085	138523.712878986	76198.8926665435	22648.3628880792	35274.7330868433	38850.9390575793	76918.2855812236	208131.380226304	142414.489425931	124984.660093326	128672.521141183	146618.762179894	106903.447038502	164624.120419962	172272.557669893	list("Coumatetralyl". "(1R.5aS.6R)-4a-Hydroxy-1.4.4a.5.5a.6.9.10a-octahydrophenazine-1.6-dicarboxylate")
86	M160T1764	0.00071287160165653	159.965315489904	1764.18394186312	1899.28776066948	17077.8012370266	10908.5552676583	34468.3219796123	113074.293764311	105044.500987646	127429.787199132	134349.587780266	11680.6592710152	3323.51777288548	102756.0654631	148619.768849027	3842.34917409072	3225.6884994467	3251.21278606899	3189.92665530304	134207.0129827	164094.426110488	297574.442470298	524203.434218747	1355.1777382608	3206.10566743678	42307.3596829854	1232.29438468019	Not found
87	M498T1781_2	3.19013459077953E-06	497.742240690697	1781.33129260776	46778.1418682861	44578.3686171182	48725.1550000002	49406.0024274546	19243.2938250872	11621.6619983404	18558.9672675044	19009.7093077347	10081.2794176355	2610.50619556431	32368.9961827905	14657.6251097923	0	0	0	0	29269.5175587681	26235.7419371036	31554.5425455725	22059.9453182693	6956.38967671922	0	30726.2293189856	6901.6335104921	Not found
88	M191T904	1.44770290199528E-21	191.011886234264	903.786117046588	40875702.2189981	45959151.3896339	45575939.7107956	46265844.1357114	1652267.73319792	919709.60330337	1230141.27191438	856414.583256464	911771.499881943	313940.255522372	962721.816462903	58069.523853295	396108.665346535	578044.235757549	282840.067469529	776868.048238402	1238131.17767187	1175832.16124254	717773.327596867	1077081.61918794	617989.66946701	1984588.78714409	993085.87261719	1104698.67920089	Not found
89	M99T180_2	1.7371312751988E-09	99.0452857629085	179.680792186039	1079424.93743178	1299289.0693577	1339907.86647949	1299205.02345703	2214323.01777246	2311472.80919434	2183217.78080383	2308739.50141992	1441791.7059082	1473097.13252563	1793164.89010364	1645750.58301283	368412.01397168	331861.085511536	345416.291539795	344395.6041427	2398014.93133482	2843894.87220996	2478743.25089392	2553553.06039286	2069650.99840544	1132158.90046875	2128017.27658928	1370629.42076953	list("5-Valerolactone;". "delta-Valerolactone;". "gamma-Valerolactone". "Tiglic acid;". "(E)-2.3-Dimethylacrylic acid". "Glutaral;". "1.5-Pentanedial;". "Glutaraldehyde". "Methyl methacrylate;". "MMA;". "Methyl 2-methylpropenoate". "Pentane-2.4-dione;". "Acetylacetone;". "2.4-Dioxopentane". "Ethyl acrylate")
90	M220T58	0.00174867082467364	220.146576986274	57.7471858612737	8962.47403468328	10761.5188755817	8237.20892753354	8018.25563574441	32869.0141509311	35839.1135712271	30705.3374343327	36290.26775094	17156.2792242714	35205.9337825815	20438.7179652476	23713.3942937726	5355.63424244339	9913.23944823944	14825.6511114514	34269.0462313232	38781.860150982	28877.488304013	36330.2943174258	27137.8982964655	33121.1962080566	41631.2797692454	49751.250383941	17172.1503621913	list("Procarbazine". "Alchorneine". "CGP 28014")
91	M204T462	3.01965716544774E-06	204.092605511666	461.593830379446	29119.3272820184	79051.8491184438	94083.9861783064	48452.7409775359	252271.246219116	249691.695610584	305714.785381753	286558.700076984	181303.708978975	167895.493937917	204206.297522472	102759.024407601	43430.7905581713	39808.8746249478	70981.4879451274	110869.696678224	357405.26360376	223917.699535893	319201.44315931	229127.448331139	114652.901923801	186267.621665282	207172.865756657	270505.267648926	list("Lipoamide;". "Thioctic acid amide". "Indolelactate". "5-Methoxyindoleacetate;". "5-Methoxyindoleacetic acid". "Pantothenol;". "(R)-2.4-Dihydroxy-N-(3-hydroxypropyl)-3.3-dimethylbutanamide;". "Dexpanthenol;". "2.4-Dihydroxy-N-(3-hydroxypropyl)-3.3-dimethylbutanamide;". "(+)-Panthenol;". "Bepanthen;". "Bepanthene;". "Bepantol;". "D-(+)-2.4-Dihydroxy-N-(3-hydroxypropyl)-3.3-dimethylbutyramide;…
92	M114T657	0.0000394617678993027	114.019750807998	656.563723382521	57648.3381213326	64196.2018760586	62450.4410754485	9702.29130177525	399719.434146272	408649.797585765	330601.273117769	333985.57728485	244697.327005658	93027.543984381	234837.36396568	8434.62287417019	453999.100270994	82965.372725156	76330.152166407	722710.284004415	695410.138295757	739891.964124255	712419.662208329	773071.615341204	522052.347054433	477671.020379693	549229.263111081	366602.091519888	list("Maleamate;". "Maleamic acid")
93	M118T180	6.9159946638583E-11	118.059027234352	179.547842346126	262755.546970092	268503.190451752	278492.177042541	282537.857346261	387857.727424804	410877.363645368	387804.610631286	418778.754806762	291495.101391449	267296.833724121	342838.398394776	367111.782614135	151057.613939209	86940.8331795326	131858.920285772	146019.815803894	518148.952619919	516449.808832031	508459.550793641	565308.744608398	431181.385486328	329553.602409668	436364.216693219	362597.738583147	Not found
94	M383T1759	0.0000167636617143056	382.817210706726	1758.77000236682	3904.47556525544	146536.892067797	79805.9008251936	98798.4076865767	1332557.23218587	1214260.52562345	1336843.83717438	1070423.85265207	132994.685720781	1251.28209696731	272144.215875246	272942.931562498	0	2911.85405612363	1361.09444479588	866.458843474649	1534497.02376913	956813.194297459	728312.984096019	262037.251229852	141297.644205832	0	824441.791615905	346794.182593622	Not found
95	M254T565	0.0000961730071119343	254.150751305225	564.566127375611	9546.52473189852	1839.68197742401	9061.42362338934	3993.28153256211	38881.84820348	34590.8941938478	33333.1064928503	43263.5751658306	12069.3040611442	13401.5106937397	25325.8498424281	16916.864047747	20611.6479855281	6228.32183945691	17826.8613433739	18330.092789622	10120.4901331861	19555.037941697	7725.03282580487	34285.7157225954	7136.70101255599	11841.9990167593	10705.5985894762	15979.8088303863	list("Diphenhydramine". "L-Pyrrolysine;". "Pyrrolysine")
96	M249T1095	2.04864004806704E-06	249.024883039541	1095.10696291162	28083.4778372177	41305.2297021578	30751.9228326303	29904.2330263789	218840.892882691	193700.074680176	190658.975736956	220744.002017254	50187.6371103717	132220.437603933	35611.2450708075	8699.99455328868	47761.0778334921	25643.7586690346	20625.6236888339	34825.5930317891	126068.94210213	124777.73873698	44217.4236795519	51598.4660423347	122283.263956462	256627.423799805	256558.164187731	206369.754351006	list("4.4'-Sulfonyldiphenol;". "Bisphenol S;". "1.1'-Sulfonylbis(4-hydroxybenzene)". "1.1-Dichloro-2.2-diphenylethane". "1-(o-Chlorophenyl)-1-(p-chlorophenyl)ethane;". "1-Chloro-2-[1-(4-chlorophenyl)ethyl]benzene")
97	M410T448	1.25005681217775E-21	410.156211646532	447.743414373734	816.324620672741	2971.45144848103	0	1020.57406037626	10960.8673877767	12095.3818308106	10394.8185267944	13903.7234920373	6295.57276632744	7911.78198670204	4922.62233805715	7356.55485751658	89042.8510867476	88845.6696778322	88256.9190226133	90801.1241732299	2747.01720522563	12976.350481079	5650.80217352339	8553.63290024419	0	0	1447.09711187222	747.592104334084	list("Oxidized Oplophorus luciferin;". "Coelenteramide". "Ro 18-5364")
98	M210T981	0.000704079803081302	210.004230342009	980.689499746912	5873.01778253509	8597.8721187883	6288.74022691176	3615.27665428552	29275.575493941	28387.4662027071	27767.1562211913	29175.1988616944	5513.8245987235	6569.52647696307	9636.9426137212	14159.9102364732	46679.6518849081	33812.8822485069	25647.0904249712	34330.3197241208	13855.4239230496	35508.8610146263	14664.6385887265	32526.4158862057	18731.7678029633	30116.1641141245	50037.5240052267	16970.6931823189	Not found
99	M228T176	1.45478910684147E-08	228.089289406709	176.338636419432	1387151.0727887	1455088.15709136	1502963.43948931	1503244.38628212	1129364.60445703	1013255.66795681	1065035.70907422	1111966.27945399	789856.920083008	664346.258105468	1121223.25833833	1030356.48713585	434942.321194457	362316.133583116	350618.896871338	369504.357058376	1025398.4620332	985370.554544678	1000811.52683789	996176.497392577	1040569.83586719	643968.689178602	1029198.33534614	938315.710888672	list("4-(L-Alanin-3-yl)-2-hydroxy-cis.cis-muconate 6-semialdehyde". "5-(L-Alanin-3-yl)-2-hydroxy-cis.cis-muconate 6-semialdehyde". "TES;". "N-Tris(hydroxymethyl)methyl-2-aminoethanesulfonic acid". "Lamivudine;". "3TC;". "2'.3'-Dideoxy-3'-thiacytidine". "gamma-Fagarine;". "Fagarine". "Pronethalol;". "Pronetalol". "Propazine;". "2-Chloro-4.6-bis(isopropylamino)-1.3.5-triazine". "4.5-seco-Dopa". "Te…
100	M113T319	4.16514540388083E-14	113.060871472362	319.214077296263	88737.794991211	95796.3827883425	96736.9429072267	100165.690448194	169047.326014187	191439.309008911	184632.230616591	189081.684023681	100866.400359809	103425.6307905	121306.665479279	111754.787296685	3636.06399264356	3394.06124725966	3257.55832204308	2501.5810802955	184351.145649306	171259.553248535	177806.4194772	148496.075174219	140652.864640625	117935.627771973	147548.79880325	149673.384680285	list("2-Hydroxycyclohexan-1-one;". "2-Hydroxycyclohexanone;". "Adipoin". "epsilon-Caprolactone;". "6-Hexanolide;". "1-Oxa-2-oxocycloheptane;". "2-Oxepanone;". "Hexano-6-lactone". "3-Hydroxycyclohexanone")
101	M519T917	2.15246942254604E-09	518.968532974621	917.284492428401	589279.157781484	639255.19913076	681260.932629178	552197.405957564	273247.495059867	193854.590108293	276798.014545491	186489.758543699	165039.740630173	140426.74700179	216764.979688487	131416.636261596	95561.4150034423	67664.6574072996	57328.1969076875	66146.3357020874	219291.783259233	271493.772881835	232620.854249775	151118.311131926	384517.151093053	179921.417365723	316979.462005209	198642.751879218	Not found
102	M103T178_1	1.8242466467476E-10	103.06500003778	177.719762905875	434040.769360677	532718.389701606	524134.866451904	550959.149158801	931297.372108496	910200.858096092	940309.344334571	975093.262817382	602475.278734131	531294.618578124	823539.096403645	782458.217572266	47533.5821289062	20223.9733923503	43302.9712500001	36165.1188317382	953490.455443902	1105126.69710996	928665.539621193	930376.909756053	537214.646145583	299124.042729566	609838.728313042	379380.056509375	Not found
103	M433T1181	0.00177362863281576	433.143910767282	1181.40565389957	4835.345028885	2329.1640934127	3874.12574805139	4462.52567253835	10685.9528135627	13515.3247238423	13197.1834899263	12983.3829063772	27764.2588846295	29923.0459857176	8959.51728835236	14450.9321864068	12169.859246366	31875.4546450111	33921.3312404784	23288.8558384486	15454.6682292037	13413.8491272682	11835.8293150706	7514.97643937748	11134.7976056335	14369.5467373443	12034.1149116675	11558.1121140609	Not found
104	M356T1071	0.0000076930250395414	356.061766072766	1070.6891255675	11125.1367704864	19269.5094668117	11599.89291959	42034.6204935398	119345.984392496	136686.122549716	115364.949790649	115625.200886536	45442.6631650799	43309.536310147	29863.3104043895	68793.0714139814	113661.661982798	100363.758541542	93751.40291241	97882.4860955802	102829.148604125	157602.929391275	127348.030275879	92449.1975097654	86381.9479891264	106307.942774964	148904.873718262	63373.9086080935	Not found
105	M120T913	0.0000110344947137081	120.045597891662	912.740532960198	40549.3270980047	59788.4237630883	48315.5140363767	48951.8349785156	104136.512423828	110803.46488418	99057.0591105957	119274.803997803	32877.1690812074	37100.9226926879	67247.6100873212	47270.4483281247	3665.94672911104	0	1778.2999532496	4608.62868886029	59958.2233323699	121456.915105957	83256.4072232913	103115.295651041	29489.4939084191	12321.9456783519	91291.4793817747	8768.68452526293	list("Benzamide")
106	M195T107	0.000199774413202951	194.939742510469	107.139025589103	29196.6300812577	20349.793067443	14331.931917126	15781.5289940433	100825.075798552	86755.0764276101	111143.245312179	91363.0040517307	110375.640121701	132490.827505468	54199.6463131511	126611.552898883	38275.8524541364	69231.0779222354	55541.7750937069	60136.8307856956	116375.164402212	50988.4899490357	80562.4297162315	90720.3259791976	105697.18005513	72664.6645343518	71662.7699026953	67588.475274913	list("Tungsten carbide;". "WC")
107	M214T110	0.0000822843632051812	214.07068501281	110.196415727666	58930.1709881672	70402.3805085324	67753.5669171139	75680.9875950928	18396.0434671163	19436.0245438966	30411.1675456756	20026.8675734487	77471.9189288389	112505.685041679	63068.9175775371	87487.3048167591	87395.1105955397	71904.6782826451	83129.4086636963	113248.447509588	44848.4893795117	41064.6916556023	16404.7169037175	21442.473873892	10603.909562363	79595.1715976562	19101.9063791618	17898.4465265007	list("Kinetin;". "6-Furfuryladenine". "Succinylproline;". "Succinyl-L-proline")
108	M226T159	0.0000311694730661576	225.997921270131	158.929719057683	3362.23013575241	11424.7288976682	8444.45287755206	4473.07440182277	36294.6093808594	36666.8357901698	33243.0368303571	32471.5883478606	18043.7063841146	26192.5486347657	37238.7616488037	15137.4138080819	10675.3877940918	9691.832866333	12524.4134309896	11861.0954543173	27633.4387924806	25545.2149116666	34269.1648114519	26950.2807910156	34843.0905595296	23199.1186456298	50329.0576059028	27777.2247148388	Not found
109	M146T360_1	2.74974174128197E-20	146.046004914928	360.168132486605	25579695.6598125	24048197.2799479	25343737.8863625	24481222.8907811	36700633.1579376	40054572.1716656	39103971.4149204	40162446.9167727	11633925.3460313	10493338.9846594	12161986.5711375	12627820.2483707	8527591.00345493	7854014.37918081	8889530.07041509	8986805.87251339	33097290.2566624	32153806.3575468	32585557.6503844	33163695.6039132	15605352.8813494	14525950.0038555	14483152.6663352	14575543.1033906	list("L-Glutamate;". "L-Glutamic acid;". "L-Glutaminic acid;". "Glutamate". "D-Glutamate;". "D-Glutamic acid;". "D-Glutaminic acid;". "D-2-Aminoglutaric acid". "Glutamate;". "Glutaminic acid;". "2-Aminoglutaric acid". "O-Acetyl-L-serine;". "O3-Acetyl-L-serine". "L-threo-3-Methylaspartate;". "(2S.3S)-3-Methylaspartate". "N-(Carboxymethyl)-D-alanine;". "Strombine". "3-Aminopentanedioate;". "Isoglut…
110	M98T360	0.000351943095189675	98.0249338092855	360.309532161894	957103.945368963	802499.986930338	945249.542462501	934261.913615625	1310660.3494336	1396648.74901563	1399053.35803409	1439405.02322869	454124.56026229	547400.466125635	699625.89591084	143159.756464807	414292.835403065	293944.507404424	301762.832331322	331198.308769113	1195930.07055625	1216176.75852891	238176.233475322	1213760.82444445	848563.041800632	233877.857593845	891337.304785157	148602.837207626	list("Succinimide;". "2.5-Pyrrolidinedione;". "Butanimide;". "2.5-Diketopyrrolidine". "Hymexazol")
111	M198T321	0.0000314474672644549	198.088342922351	321.324470979045	43309.1236982967	27669.4399363941	35840.1585434986	25939.1590293671	90356.7277877119	91423.9749903216	83802.7193924655	78429.3470568246	57091.5306686753	55585.5534151348	68231.3954555786	93103.3969428053	12663.5161871638	15374.6255854796	30350.6431889133	30261.5853067391	74351.5094383568	107883.623411676	67877.2558029913	37507.0115861583	84902.4271320605	72178.9012676632	76868.1453468423	88719.1332888447	list("3-(Uracil-1-yl)-L-alanine;". "Willardiine". "3-(3.4-Dihydroxypyridin-1-yl)-L-alanine". "gamma-Glutamyl-beta-aminopropiononitrile;". "gamma-Glutamyl-3-aminopropiononitrile". "Isowillardiine". "Tussilagine". "Dictamnine". "Isodictamnine". "Pyrimethanil". "Ecgonine methyl ester;". "Methyl ecgonine". "5-Nitro-2-furancarboxaldehyde (2-hydroxyethyl)hydrazone")
112	M650T151	2.65458818436281E-10	650.385870362434	150.687193848264	1819183.74909375	1921440.25354818	1929554.02038135	1800460.78536963	1399187.82194434	1311986.31559722	1414957.93611504	1479367.8356834	866109.928047852	789492.708517578	1360630.61890625	1219177.79548242	342543.931921875	269559.832450629	269306.321176757	289320.217135401	1245915.28848438	1318476.45515684	1297302.34543945	1129219.83570703	963855.616263021	783668.820000001	1144729.47142882	830387.453175001	Not found
113	M217T913	0.0000183430438917831	216.915791131235	913.425402067923	69654.644824407	137565.955502805	41739.3245875099	28758.1728109658	680335.109703386	747419.816736312	559936.620147609	615827.881220183	942446.161969837	625153.539227899	1089990.62572964	533356.700725213	563524.961823393	408085.184851923	382692.55455514	537719.819513503	682205.761254384	624714.012088184	305055.508570312	608582.999682187	628765.928380384	653184.532335859	796761.382056555	676268.650610612	list("delta-3.4.5.6-Tetrachlorocyclohexene;". "3.4.5.6-Tetrachlorocyclohexene")
114	M203T316	0.0000109963118103377	203.103522866462	315.905824003902	23951.6569049392	12537.7496668386	25809.8739062159	24485.9393594357	72908.1746863837	57823.7700934578	66942.2026122136	72422.5322269376	16143.8652330254	14648.1852259303	66530.4854488003	49556.3406816497	4538.83245853192	4659.00757778121	4655.65348583854	1162.57121665067	83782.0610953775	84279.8975202637	68383.2546431025	98096.6674743651	53048.1234168251	14057.8202249599	70704.960463825	39495.4981304143	list("N6-Acetyl-N6-hydroxy-L-lysine;". "N6-Acetyl-N6-hydroxylysine". "N5-(L-1-Carboxyethyl)-L-ornithine". "Triethylenemelamine;". "Trisaziridinyltriazine;". "2.4.6-Tris(1-aziridinyl)-s-triazine")
115	M194T876	7.70689884745694E-07	194.045884057119	875.511485913984	212429.721684855	164698.994958422	181220.204510596	188123.818843825	312811.480228779	311983.538560709	312737.708850061	340038.483056397	175260.947414795	189309.671103883	208383.674883263	247470.782752074	173581.660637279	127531.450752258	131881.062429687	160770.58923915	287077.56286611	279729.671210337	286296.255588379	247665.4843825	213614.366004971	143284.902188665	253632.150927513	175074.55106017	list("Dopaquinone". "1.2-Epoxy-3-(p-Nitrophenoxy)propane;". "EPNP". "2-Carboxy-2.3-dihydro-5.6-dihydroxyindole;". "Leucodopachrome;". "cyclo-Dopa". "Salicyluric acid;". "Salicylurate;". "N-(2-Hydroxybenzoyl)-glycine". "6-Hydroxy-3-succinoylpyridine;". "4-(6-Hydroxypyridin-3-yl)-4-oxobutanoate")
116	M128T360	4.33213649121175E-08	127.527296245018	360.311210433566	121162.184557178	168183.96661377	145233.545116035	127082.401592358	271448.72789209	302663.028456655	279354.550538737	271035.748911155	98407.3665975453	107441.412043762	162054.767195401	128761.65686001	68109.3459705862	44283.4227510565	32729.8530268545	18288.3823646976	213118.746920987	364544.891639648	248657.478597724	228905.605972265	278278.327288412	325853.688084717	398096.808270597	283526.968110546	Not found
117	M326T606	0.000528923813544886	326.088009218973	606.218392369496	5282.05147725568	18423.956494858	8080.24275698599	5953.97997646057	46807.3380433821	48591.4540530276	56859.6718963421	44568.9992635985	11288.88669119	19229.2682492676	38413.9268600574	19682.5457800139	26605.2239961636	29111.7072289916	28620.2513081488	40971.1472440012	7251.35359798366	16258.5804364104	12338.721503157	31500.1017977719	10531.1313124908	40571.5597563882	46433.4737635585	26742.2925636537	list("(S)-Scoulerine;". "(13aS)-5.8.13.13a-Tetrahydro-3.10-dimethoxy-6H-dibenzo[a.g]quinolizine-2.9-diol". "Salutaridine;". "Sinoacutine;". "5.6.8.14-Tetradehydro-4-hydroxy-3.6-dimethoxy-17-methyl-morphinan-7-one". "Loxapine". "Naloxone". "Boldine". "Bracteoline". "Cularidine". "Cularimine". "(S)-Isoboldine;". "(+)-Isoboldine;". "Isoboldine;". "2.10-Dimethoxy-6aalpha-aporphine-1.9-diol". "Diclobu…
118	M190T177	2.21827606348533E-12	190.054302473429	177.440968833688	2550321.26242969	2459785.38766493	2437830.95598958	2587123.92449219	1797666.97783225	1796305.65580642	1854163.68067969	2005254.65093338	1469305.48477876	1282085.61022526	1398564.32492936	1553592.56309516	1334216.62230072	1250636.90372168	1271216.85899984	1397194.50028174	3681917.78891168	3222737.81647222	3394209.9910026	3724379.26794922	2743019.21243815	2425828.83931653	2385465.33440191	2996792.19665381	list("N-Acetylmethionine;". "N-Acetyl-L-methionine". "5-Hydroxyindoleacetate". "5.6-Dihydroxy-3-methyl-2-oxo-1.2-dihydroquinoline". "5-Phenyl-1.3-oxazinane-2.4-dione". "(2-Hydroxy-1H-indol-3-yl)acetate". "(2S)-3-(4-Hydroxyphenyl)-2-isocyanopropanoate;". "L-Tyrosine isonitrile". "2-Oxoindole-3-acetate;". "2-Oxoindole-3-acetic acid;". "2-Indolinone-3-acetate;". "2-(2-Oxo-1.3-dihydroindol-3-yl)aceta…
119	M311T1007	0.0000160302340363697	311.059905713847	1007.17285136137	99247.2502905273	120792.613517558	124956.782428756	121808.723605624	255287.383796165	279900.196952463	234598.468066804	271796.681982088	137507.201807577	137823.861502691	199305.452522095	229434.232543546	173539.800887606	142076.777043788	143371.24777932	155814.404644176	179750.298159791	266025.59658724	233775.141679575	246999.811818747	196321.280698669	186746.794183795	231917.514773	170872.615680907	list("Inosine-5'-carboxylate")
120	M401T818	1.00863510861046E-08	400.677990057858	818.214366774573	114945.026420743	125804.444034506	118314.56530087	120040.652994007	84921.1079436767	91162.3545074263	89834.4168841148	91682.6424533422	92495.1392968752	89404.833689026	88317.2179888912	87914.317481396	27009.5960556884	18463.4464603558	15935.0301590764	20371.0792207008	90658.2157880348	79282.5225534616	96988.9882304246	87012.903235742	87757.3028223406	35894.643992802	89564.7140088928	64971.7032399901	Not found
121	M196T535	0.00157484413055226	196.025017612176	535.096993397279	80951.0664242551	139152.519153377	94660.8092074916	104290.661519989	308278.229706603	335521.194111035	279780.522833333	268678.590396322	56538.2354581755	83987.7845888675	149563.89409253	92335.0932483576	452090.829872649	340852.937834341	333111.482825133	366104.544375532	351177.513739634	543509.759015298	376863.129745972	1100164.05876625	243694.988094482	253457.654453744	370389.393822815	259762.292705586	list("3-Hydroxy-2-methylpyridine-4.5-dicarboxylate". "Clavulanate-9-aldehyde". "TRIBOA;". "2.4.7-Trihydroxy-2H-1.4-benzoxazin-3(4H)-one")
122	M220T704	0.000398237238634141	220.07261063995	704.230846384263	11673.0886539714	7142.5064166176	13402.2819885154	5330.50490038442	38607.0166210051	35038.3744662841	36610.8892158081	45505.0031039596	39927.5629619956	37985.3685909057	58604.6017260132	8252.14148303085	8157.23661969824	4213.62043432733	5765.36910663773	4043.76166189247	4636.19580115713	24756.3673285592	10506.3316494951	21430.2917824097	2641.98883284305	11345.1755648804	21717.12509965	5034.48818409871	Not found
123	M188T581	9.76003834817029E-08	188.112088810062	581.456469114527	18749.6119746156	26859.6331192953	39403.3923565564	71887.7331872406	167732.428506016	189371.645229359	186096.131466391	220361.59515248	105308.016187927	185420.204335368	161887.048121549	155159.99746996	57198.1639041471	2316.82175940657	72996.2993783251	33825.9185448939	213048.421363898	114843.54254425	207686.748089922	191231.092342361	26143.6269251818	24786.7395285356	40720.6949580593	36077.8383876954	list("1-Methyl-4-phenyl-1.2.3.6-tetrahydropyridine N-oxide". "EPTC;". "S-Ethyl dipropylthiocarbamate". "8-Methylthiooctanaldoxime;". "(E)-8-(Methylthio)octanaldoxime")
124	M261T815	0.000372414551658819	261.038020032325	814.697350182274	83409.6812616378	80292.744767151	30718.0390377941	57947.6397474851	191058.764386598	248238.875899414	229836.695244074	233340.801835227	86154.3617103867	54305.9947718903	335325.502490326	297316.361859132	0	0	0	0	50752.4048997315	22989.2716077834	12849.7604176744	23749.7217494483	109691.139399602	0	103764.349566339	19889.7949837836	list("D-Mannitol 1-phosphate". "Sorbitol 6-phosphate;". "D-Sorbitol 6-phosphate;". "D-Glucitol 6-phosphate". "Alditol 6-phosphate;". "Hexitol 1-phosphate". "Galactitol 1-phosphate;". "L-Galactitol 1-phosphate;". "D-Galactitol 6-phosphate". "Maclurin". "2-Hydroxy-6-oxo-6-(2-carboxyphenyl)-hexa-2.4-dienoate")
125	M376T241	0.0000094489371460939	376.185104577658	240.552323731891	95896.0246052118	164866.051829691	53692.7822525476	148942.190168969	432548.010812932	556062.601947003	494576.549756587	440865.725265447	334488.241792147	303996.495843691	106716.965749871	76641.240293852	461638.072079492	357600.28878331	351998.912854981	399815.69122644	314412.153461781	320335.139738947	341953.443603686	240836.127478937	559468.303823577	407405.068483554	546494.750149489	380539.485915467	list("Pyrimidifen")
126	M179T1007	0.0000116499600015604	179.090605103416	1007.33269333949	14549.9818432616	23527.2557490234	19319.0137399293	21231.3990656874	43751.7788444824	51011.7948262829	41948.3396248883	48002.3130963742	22176.9010987993	22940.7239793838	33065.5278797913	37394.9468656662	18780.2713599694	11197.5659125536	12860.586908717	27092.0639752416	29698.9290815097	45756.8675349779	41163.167497292	43301.4757603667	35442.1915424054	31997.9776028139	42117.1206942608	29447.9218931496	list("D-Glucose;". "Grape sugar;". "Dextrose;". "Glucose;". "D-Glucopyranose". "D-Fructose;". "Levulose;". "Fruit sugar;". "D-arabino-Hexulose". "D-Galactose;". "D-Galactopyranose". "myo-Inositol;". "D-myo-Inositol;". "1D-myo-Inositol;". "L-myo-Inositol;". "1L-myo-Inositol;". "meso-Inositol;". "Inositol;". "Dambose;". "Cyclohexitol;". "Meat sugar;". "Bios I". "D-Mannose;". "Mannose;". "Seminose;"…
127	M529T162	1.11928125016647E-08	529.284871908399	162.470557084004	671629.085043849	693023.727666211	698109.357362305	689123.528418506	620152.82655895	587540.588520703	603039.467999269	605112.919628907	465128.284905274	436290.220645166	632796.676299316	600013.060629663	215632.694555176	188042.137197266	186352.688579895	192685.698209201	641009.360729004	575298.142708333	533871.285566189	573083.155208186	533586.346612061	390492.763109592	584751.780785742	434903.180817871	list("Proscillaridin")
128	M247T172	1.06179255277655E-06	247.083349907741	171.765209604811	158109.099428304	158409.755296495	170669.985973681	167685.386324072	127830.786667773	123324.916332194	112514.456225586	121697.878342896	82151.8416383463	72545.7539511718	136559.700190039	125093.248018053	31314.8957159598	5067.37990642144	10668.4064986093	27288.955678711	121544.523644694	140356.151144341	128674.972695068	72594.0599676752	108002.15277124	50618.9223172393	104232.227867371	95586.2631022137	list("Sudan I;". "C.I. Solvent Yellow 14")
129	M197T174	0.000005509770592012	197.132655097192	173.710446928648	2345720.15746168	2358015.95516257	2679479.26446646	2612795.48757361	52190.3603476561	61394.2281665332	73166.7518691407	37483.4880290041	2217470.61300199	1860488.04096092	19896.1673135617	2605442.34454674	1145701.0272145	1144804.40143151	1076390.4602663	9512.30616074467	17494.0124121483	42726.4613388983	39154.4455581493	81128.912521048	38166.1222546617	23645.2242170293	27031.8975073112	36764.5504529046	list("Slaframine;". "(-)-Slaframine". "Guaiazulene;". "1.4-Dimethyl-7-isopropylazulene". "1.3.5.7.9.11.13-Pentadecaheptaene")
130	M93T602	3.91519479961904E-12	93.0540887496312	601.76520980562	60708.0065394442	67316.0754936082	65359.5264729612	64919.8362490237	112475.449722738	114816.31484209	101918.130838756	107592.491651368	48170.9629016602	49351.9695446781	74508.3651583364	61953.7708253177	217326.195041275	175084.443202289	207663.260823421	211359.677879257	168286.173536193	174663.298596414	173039.298519398	140790.684361979	150216.96530332	149029.289983576	162264.768164877	168933.972403045	Not found
131	M130T150	4.60383560291767E-08	130.09546261009	150.399982685045	101243.035773438	125768.936007487	102382.774279141	113350.633696289	198060.959051025	185523.402417318	187393.627448568	181868.681129123	138951.576780924	130819.039367269	196735.2738125	140289.798849878	14543.2880993991	38350.4963693576	13848.8375911695	33263.7789362251	154947.444868924	187050.659952312	142495.085794592	163948.088173633	171716.377600561	113305.406523377	164028.152028516	110198.216654309	list("L-Leucine;". "2-Amino-4-methylvaleric acid;". "(2S)-alpha-2-Amino-4-methylvaleric acid;". "(2S)-alpha-Leucine". "Creatine;". "alpha-Methylguanidino acetic acid;". "Methylglycocyamine". "L-Isoleucine;". "2-Amino-3-methylvaleric acid". "5-Aminolevulinate;". "5-Amino-4-oxopentanoate;". "5-Amino-4-oxovaleric acid". "N-Carbamoylputrescine". "cis-4-Hydroxy-L-proline;". "L-Allohydroxyproline". "N-…
132	M273T169	1.42677045952768E-06	273.124153979628	169.093140847607	139525.43927937	144831.747482866	157777.450727566	152519.084503581	97200.5049594078	84124.4363138073	80337.3064350582	99387.9725747292	55452.9118317383	34197.1431574674	81134.3621047851	65431.2780673748	26412.9352245339	47527.4047320014	58966.0908276589	51083.4333023071	254411.002396582	174490.747819824	196974.602881747	145806.901539107	160030.448317041	80928.3925061035	135926.996282182	147445.17564624	list("N2-Succinyl-L-arginine;". "(2S)-2-(3-Carboxypropanoylamino)-5-(diaminomethylideneamino)pentanoic acid")
133	M252T1059	1.46117059269395E-09	252.05111609205	1058.77396006018	173179.659161784	225236.072435637	210581.174254261	218830.634779146	437768.00081676	472343.306159263	474429.755734862	533866.86021484	452945.674154867	374367.703864747	430148.081094565	477160.198474329	133570.000900315	111032.030729981	117167.990175131	127287.988081664	157535.934468216	320394.644354653	242205.006367186	248309.543417563	113162.813304851	147941.646906229	222908.115713503	87437.6309709991	list("N-Pyruvoyl-5-methoxy-3-hydroxyanthranilate;". "N-Pyruvoyl-5-methoxy-3-hydroxyanthranilic acid")
134	M246T481	3.21144795457637E-06	246.043957079071	480.547415660425	4096.38195633127	10535.9969058982	4564.82977281052	10177.6578043031	28863.9127696669	25584.1768693144	29393.3232471466	33736.0893445989	23026.4169420625	27341.3036375114	26271.4828865078	14366.6651651518	2269.60203442147	3372.20721871094	1705.91299425613	6277.99345227082	25947.6210271379	27903.1051805622	11243.9302658789	16844.8121081265	21222.2392306424	18188.6418605379	12482.9020808185	18022.4100515587	list("DCI;". "Dichloroisoproterenol". "Forchlorfenuron")
135	M122T28	0.00154489071034778	122.032867702381	27.8842967694771	3466.95470053179	5560.48645602868	5865.04764591878	5473.74621584318	36599.5957054266	30658.5209914602	32200.5208437256	36801.4699007963	26507.3234130442	14483.1903758439	22611.0824809691	18432.3148888965	6723.10465686282	6574.01140226106	11348.9710032679	3783.87205162571	29091.1344177679	31724.0753456261	27382.1637202734	85592.1620051077	20612.698182074	34162.9393549671	26507.8314828301	33454.6135440678	list("Pyrazinamide;". "Pyrazinoic acid amide")
136	M113T166	1.68505251180114E-07	113.060861097539	165.895930550328	13851.7182540544	40049.7441626693	9558.13154229573	38082.7370876649	143603.637502006	110475.358216304	138195.454053258	151950.677219154	67167.2825900842	50225.8883197158	79006.4222572621	37302.7230105715	36704.0549253283	35424.1443535174	41073.7359099841	53469.3842784462	153535.828919867	138648.019849303	136882.580989287	138168.823505517	126499.803966588	84735.2428334962	111917.102881921	45490.8400487739	list("2-Hydroxycyclohexan-1-one;". "2-Hydroxycyclohexanone;". "Adipoin". "epsilon-Caprolactone;". "6-Hexanolide;". "1-Oxa-2-oxocycloheptane;". "2-Oxepanone;". "Hexano-6-lactone". "3-Hydroxycyclohexanone")
137	M230T145_1	5.94635163699002E-06	229.991535070865	145.117155096055	4679.16818138231	4937.88145752214	2828.63328332281	9352.33459672952	23187.2622646077	20667.0219993489	20251.6399281006	24883.2558364868	26048.5283840332	29194.273600057	25566.5970002978	27462.7349312064	22489.1736398925	19242.7693806966	24512.3615661622	10799.4144142725	13494.633305542	15524.0901128906	15369.7634280762	5452.84281611719	20173.7858010254	10746.4795878618	17505.4952849609	15006.2138770823	list("O-Butanoylcarnitine". "N-Phosphohypotaurocyamine;". "N(omega)-Phosphohypotaurocyamine". "N(alpha)-t-Butoxycarbonyl-L-leucine". "N-Acetyl-L-2-amino-6-oxopimelate;". "L-2-Acetamido-6-oxoheptanedioate;". "L-2-Acetamido-6-oxopimelate". "N-Succinyl-L-glutamate 5-semialdehyde;". "(2S)-2-(3-Carboxypropanoylamino)-5-oxopentanoic acid". "Fenfluramine". "Aminopyrine;". "4-Dimethylaminoantipyrine". "L…
138	M137T388_2	3.58616164675733E-09	137.040381238299	388.282604436039	511600.492842824	590201.875880779	545958.450236509	604689.27299169	12324.0455888329	4474.3457718164	5650.50332510491	14102.3709250489	5893.77986400495	314963.831736334	8465.52278714986	3187.31300277438	9796.38379201579	21019.4531963716	31824.2452248314	5406.45931650875	39230.1366358508	18778.5970536343	25356.5243852611	109561.721578613	12301.8661018066	23146.1908989258	40024.3663926513	38155.641887207	Not found
139	M118T16	0.0132282413011008	118.041125059388	15.5694972382215	3203.67013148567	2426.4356473372	2109.7125569852	4457.24582787509	16221.9604042969	13931.7717036395	14138.8788946142	12059.5107364221	12431.1373084159	15443.7269571818	15131.7532983916	6814.12895071039	14855.3078055949	21698.6679584093	8250.23557763672	18752.8585853622	12876.6665689153	19361.4179056209	29901.2906624806	10371.7166919713	10129.8169439171	18387.6094973874	16838.8925955377	30545.1003219837	Not found
140	M571T476	0.000351810677559515	571.29794972798	476.35827209134	36213.6982519021	37561.8968786288	31841.3124234346	31574.7751331521	9892.41619999891	13507.3227167917	17059.115508237	16400.9316102526	4843.3843687678	8473.11312864992	25150.5735246629	18419.3552552035	18238.9538796234	12588.0884536433	8828.39933296332	18371.097320487	12290.8459632571	19933.6831739674	28905.3363391829	23081.2667237822	13245.8510121641	5555.1155930317	17497.3913187273	14253.4685022273	Not found
141	M165T494	0.314263266123955	165.040476483172	494.463974617607	165903.71366626	203036.902433908	191696.83521405	197585.442872681	278114.724944743	296739.67756573	290634.038210111	319349.524921875	313324.766847865	289634.978463041	365568.554148193	341985.466934477	196091.77651062	151990.219869559	137414.927148315	127545.141043889	190028.093421387	229860.238819987	219552.526580017	1148206.82362185	192627.703033622	202360.677772862	237767.89982666	197705.81560254	list("D-Xylonate". "L-Arabinonate". "D-Arabinonate;". "D-Arabinonic acid". "D-Ribonate;". "D-Ribonic acid". "L-Xylonate;". "L-Xylonic acid". "L-Lyxonate;". "L-Lyxonic acid". "7-Methylxanthine". "3-Methylxanthine". "1-Methylxanthine". "D-Apionate")
142	M313T347_2	0.0000188265065949155	313.15573609591	347.387530149376	177725.991526612	217113.545389705	234306.549637208	186083.722284815	31321.1009943416	26730.3499412791	24509.4469337125	77797.6752439468	0	2340.69444121686	187595.431171875	35687.2458638714	756.517492428188	545.359725653393	898.511342790507	607.492646122283	68928.2056004032	165853.17744292	149027.06644292	201199.168464356	0	0	16971.0127519018	0	list("WIN VI;". "WIN 52035;". "5-(5-(4-(4.5-Dihydro-2-oxazoly)phenoxy)pentyl)-3-methylisoxazole". "Dapdiamide B;". "3-{[(2E)-4-Amino-4-oxobut-2-enoyl]amino}-L-alanyl-L-isoleucine". "Dapdiamide C;". "3-{[(2E)-4-Amino-4-oxobut-2-enoyl]amino}-L-alanyl-L-leucine")
143	M228T534	0.0000055691991636675	228.098759409399	534.476339840746	6552.08927011533	40534.5829201814	57991.6052018811	24027.5584887119	314680.573031615	246327.444831202	311887.94975645	339666.625243673	235856.645422547	213121.723459527	318083.16271709	266306.043851237	79853.9041372902	13868.5999093201	43225.1192533134	162009.558424173	520188.187540859	289262.308379866	355617.514070699	365592.657155513	256100.922200821	434078.458508651	286155.141128001	173794.994967131	list("Propazine;". "2-Chloro-4.6-bis(isopropylamino)-1.3.5-triazine". "Terbuthylazine". "Trietazine")
144	M50T374_1	0.000575287449196187	50.3553127283124	373.616646139124	61397.9663424208	101681.823273926	136936.762724745	74435.9164563804	646439.834437856	776345.280599256	633659.02785449	771479.039233487	52569.6908766276	511602.989274537	95749.096909532	106180.198678125	121723.250645874	100622.041603467	95179.5500187685	104090.367236328	65099.0799459534	101154.293118273	90458.0230514322	826815.191185546	15193.4773090821	42674.1226547919	62560.024560547	50251.0079543458	Not found
145	M274T181_1	5.73381005212957E-09	274.092927104679	181.097652925545	1827064.87493457	1795892.42599888	1887241.75265458	1908799.03124051	3307522.21272992	3107827.6983683	3314236.34658593	3491644.38076416	2971940.82572987	2776336.30672266	3846130.59014063	3634919.7119046	1974109.69869141	1838361.82016392	1766965.25015291	1821954.73625716	3549037.51540988	3399805.83009374	3583633.3887991	3526253.80432618	3573648.77933872	3113385.29009208	3918330.48729737	3505108.85796345	list("(5-L-Glutamyl)-L-glutamine". "Paraoxon;". "O.O-Diethyl-O-p-nitrophenylphosphoric acid". "Cardiospermin". "Sarmentosin;". "2-Butenenitrile.4-(beta-D-glucopyranosyloxy)-2-(hydroxymethyl)-. (E)-". "Liriodenine;". "Oxoushinsunine". "Dubinidine". "3-beta-D-Glucopyranuronosyloxy-5-methylisoxazole". "N-Succinyl-L-citrulline". "Dimethenamid". "1.6-Anhydro-N-acetyl-beta-muramate")
146	M753T180	1.05793384295857E-07	753.374103145141	180.166355270948	664051.173314624	646281.452086589	711633.900700919	608668.522870352	411812.198119141	402456.912625326	347442.465332397	439668.307468303	292713.156906739	287586.094986524	371722.518596192	154625.182329632	266701.729197672	251890.31315039	232982.097307813	225477.693208788	400477.261665513	309482.898580468	352292.764767188	383878.726523763	381451.816450195	337206.973265625	501626.438298697	338859.172198827	Not found
147	M340T166	6.13845479945976E-06	340.187419519602	166.063486424887	56303.1509853934	42815.7812384121	20019.6821631696	82361.4907210963	172648.381214871	209314.738477679	221761.40174988	219489.357842494	90034.307241211	49407.6502475855	173273.529506225	167717.421668527	326665.150900608	225510.240450032	276237.203256728	267520.070385742	317052.772888346	212673.381268188	339630.409984809	241277.064859864	791610.09985243	370263.16600586	491384.929467123	839284.169921875	Not found
148	M197T1085	2.12998010001022E-19	196.982597341198	1084.5870767851	1105165.48051037	1326764.18673379	1195104.05966342	1213975.99087767	31642.2396293783	39986.1289760036	26215.8056711649	27509.3661279953	31023.2943191533	3932.40495571726	19424.4506184899	13792.62432953	11037.3722346668	5413.56210619075	4769.99033257159	12849.0490718925	9855.96668555033	52767.577685303	10706.7555415374	8714.07946305095	13296.1355888346	22904.8197754673	55454.9369552944	12629.3238548199	list("Phosphoenol-4-deoxy-3-tetrulosonate")
149	M246T148	0.000002894566754664	246.039333602996	147.788461321681	8208.41234183242	3396.71765358023	2686.14208946333	4260.98254289181	17731.522133789	22225.1197265625	18698.0363285157	18226.6321216837	20326.2391115646	14506.8885157909	21506.2734790039	22093.9187454198	0	2314.21086706052	1885.35088426325	0	14847.661530957	10523.653606441	17413.035321818	9382.5132434973	18325.5250199381	6860.21789826993	10402.7276251122	2886.24988848248	list("DCI;". "Dichloroisoproterenol". "Forchlorfenuron")
150	M278T181_2	5.04050603741483E-07	278.122384381962	181.189312134941	185376.829366577	200840.066102967	210284.471801147	196127.125089844	122794.508323351	111048.443705628	124450.224070312	93541.0921435547	124820.660047433	106357.951279053	161182.261830078	156763.810265808	171978.659612863	163355.079983826	163734.296842896	170921.220980713	142043.912635987	113949.287687364	148903.036861694	108224.695920899	203837.550993347	194646.361297643	225479.140784302	241621.452667969	Not found
151	M131T346	0.0000560368261038751	131.00954324806	345.851522920293	10940.8787081822	10853.5364660208	9552.75476207944	10281.2517305831	114074.439078369	100543.531898712	105150.258665808	117270.784878953	87210.6849220378	76197.0155214157	125447.645202429	18251.0580277553	12109.5982896029	12847.0931065055	13431.0138661552	14233.3002430612	126677.721017365	49755.8787287457	78831.4732768981	157090.306383866	143037.214064621	97733.9508781432	91373.6277634062	113287.967008056	list("Oxalureate;". "Oxaluric acid;". "Monooxalylurea;". "Oxalurate;". "N-Carbamoyl-2-oxoglycine". "THTC;". "2-n-Tetrahydrothiophenecarboxylic acid")
152	M687T146	1.74924957681994E-10	687.417323354106	145.709023616505	14380.5934875	16671.6375807252	19129.113601265	17507.2053428955	3425.56865652283	5754.03326482827	6871.38328655234	2601.66807767139	0	0	4001.87498195466	0	0	0	0	0	2004.04297154565	0	0	0	4336.63049918836	0	0	0	Not found
153	M225T175	0.000806243462494926	225.124366057303	175.438766014783	1326728.11130769	1363805.068846	1506133.72115114	1483071.82241136	900581.172623047	729646.931447754	820884.049591554	946850.195762587	424085.401832355	414975.492873884	1348408.45997607	695797.685683594	718402.592655078	645119.284770067	658100.863535595	670038.755625001	1262239.9464855	1232379.4826543	1292538.49307868	862102.789453125	1459808.38008278	874169.194375164	1260729.97035577	1329477.71954457	list("Pentobarbital;". "5-Ethyl-5-(1-methylbutyl)-2.4.6(1H.3H.5H)-pyrimidinetrione". "Amobarbital". "4-Methylburimamide")
154	M505T1000	1.13095668063352E-08	505.148675808018	999.744262441419	18064.7470259137	26331.603719043	30616.4983489099	27163.726543213	54454.4878993007	67493.6644636234	57148.8682470703	63403.8390801882	69859.7401303558	79306.7917537287	97733.4771296028	102172.304109192	22771.4180089195	33178.0366993797	33489.4900735428	34297.9564551835	69464.2297822876	71004.8818009143	64951.3161820068	81522.6265576171	35741.8988144227	40212.4041580199	48802.4747188009	38766.5466717999	Not found
155	M171T694	0.0105296628568105	171.006467429319	694.067064725167	828656.486999994	783707.758417962	884007.502062506	751493.68007813	213443.431968004	225107.783390741	202985.715609674	236018.373601991	288623.014436296	569903.753478152	578994.342108071	357199.098314634	441912.413019474	616760.030252322	807353.086254308	306487.785766873	874857.674062499	776471.89079101	217911.813611872	218338.18490437	636977.292598311	218964.385048953	155654.556000134	183063.70898087	list("sn-Glycerol 3-phosphate;". "Glycerophosphoric acid;". "D-Glycerol 1-phosphate". "sn-Glycerol 1-phosphate;". "sn-Gro-1-P;". "L-Glycerol 1-phosphate". "Glycerol 2-phosphate;". "beta-Glycerophosphoric acid". "DL-Glycerol 1-phosphate;". "Glycerol 1-phosphate;". "Glycerol-3-phosphate;". "rac-Glycerol 1-phosphate;". "DL-Glyceryl 1-phosphate;". "DL-Glycerol 3-phosphate". "Benzenamine sulfate")
156	M272T687	0.0000384174653638431	272.038480053499	686.54025985046	3052.95721095526	2226.712248094	1853.52660632255	3855.76155553329	8751.02576625988	11196.4690232391	9920.00030517571	8701.86852719781	9200.80510247084	5825.73357418297	3955.90283635301	9619.35222953278	0	649.236873975736	0	745.545752595204	6351.33438546356	1058.55799961986	5088.52993537167	7627.53664578123	962.327624545523	4420.21232021771	5679.44292495496	4694.22393663994	Not found
157	M459T316	8.82584656201285E-06	459.171577180165	315.974409571212	2099.16592811541	0	1355.19309837779	5769.60618109709	16806.1055247953	22654.6089500085	16611.536473832	19085.8624585405	27183.3209904378	34719.2846349643	4308.50142298872	6814.49080037578	56607.6652522888	38119.1149220238	38138.8928405762	43343.0435655424	5405.80829921594	6267.53077590246	2706.37380405454	10887.187866201	21699.8332510828	12158.6193050539	9494.68283241994	13907.7701528381	list("Benazepril hydrochloride")
158	M227T513	0.0165533936306905	227.103547271738	513.232713991312	18756.9877842171	28264.9135892224	10523.6420350274	22809.2501484442	73473.9756283469	89454.57854682	66505.2333935323	80899.8096406909	127723.453759411	143764.136435852	67689.938243088	28913.184938118	45069.2127799183	32923.9195694225	62034.5996618544	20927.39982148	42788.2013068029	85488.6417196784	52631.5761588934	94186.7429284793	37787.7870707932	30682.5567717915	65290.6334231564	75710.1256534583	list("(S)-ATPA")
159	M81T9	0.0747956509024403	80.9170292255561	9.15777551573149	4150.41047727426	4321.00310713725	786.310069486623	3619.39551374787	13133.7411663456	12299.774267811	14763.2880539489	11275.7904124365	12802.3643659126	5966.29681913793	15299.2511420888	6886.33853403423	4565.66542347066	5709.33335492018	3317.86442873257	28095.1187581609	21915.9553648722	12053.3167826721	14597.4255520244	12634.3533307317	12367.8628557568	15053.574543938	15680.5029426974	14709.5411786217	Not found
160	M145T213	0.000207236281813081	145.069952751757	213.40757541134	1686.94864995302	7539.35569379001	9336.92249091503	13271.1943162743	33679.1331418226	37185.3904070333	42724.4200483577	45938.4982160362	26426.1505605782	19008.7854213999	31754.2504041867	30049.0603947038	11909.4711780245	12857.4637410789	14313.0852862369	10097.5264723944	32216.6408291289	38637.9339013689	19755.9099067383	64162.1313485547	33691.7825110159	22832.8036505527	32967.0236728427	24949.9666865219	list("Dimethylbenzimidazole;". "5.6-Dimethylbenzimidazole". "Myosmine". "3-(Aminomethyl)indole;". "(1H-Indol-3-yl)methanamine")
161	M180T412	0.000680790711554006	180.066626265525	411.885586267439	27453.8735829492	13857.8595883109	41257.121008896	20515.862717763	81204.4491891683	107919.865657237	102063.623114316	94617.2214130217	90745.125148832	58409.9102768099	116766.572868852	50268.487317352	57552.6808593029	38013.6619582453	43434.4927441987	37091.8146225239	106913.496571858	58919.8586970562	110013.523944092	144831.476931019	54161.6866464108	17865.5135745945	80306.5317515155	59550.9814479867	list("L-Tyrosine;". "(S)-3-(p-Hydroxyphenyl)alanine;". "(S)-2-Amino-3-(p-hydroxyphenyl)propionic acid;". "Tyrosine". "Tyrosine;". "3-(p-Hydroxyphenyl)alanine;". "2-Amino-3-(p-hydroxyphenyl)propionic acid". "L-threo-3-Phenylserine". "3-Amino-3-(4-hydroxyphenyl)propanoate;". "beta-Tyrosine". "D-Tyrosine;". "(R)-3-(p-Hydroxyphenyl)alanine;". "(R)-2-Amino-3-(p-hydroxyphenyl)propionic acid". "gamma-Hy…
162	M301T1160	0.0026772571511324	301.002194495189	1159.68797054881	4793.75346685857	2511.0000813688	1991.71415029659	3009.4680387426	10292.5269433593	13611.8383475748	11058.0877518718	10970.3207430012	2088.64881602905	732.32535185827	3918.695479178	685.72070390097	5050.93137476139	3516.66564327161	3020.43613616369	642.319398389867	4562.96301207978	21126.2866057795	6388.82721370352	10563.9492789714	3202.03337963568	6779.05673150159	10505.0076038142	5603.59850500093	list("Ellagic acid". "Clofentezine")
163	M233T1063	4.98722870938176E-08	233.030067150472	1062.92689255713	334414.758179527	362137.179328834	364765.409065755	364123.389627278	714062.440266934	773308.029033206	822300.114801138	799634.972159096	730589.46035512	701775.212998935	884727.500177564	748870.602007811	598253.735102977	512978.883183589	510866.47752841	594904.615157061	759390.700520837	818371.070463059	688859.215078128	913688.96308594	520967.254121091	595732.252666901	667249.746431104	634092.249375003	list("2'-Hydroxybiphenyl-2-sulfinate;". "2-(2-Hydroxyphenyl)benzenesulfinate")
164	M523T218	5.88533521861224E-07	523.250390635414	217.591006439298	1180153.10889535	1090679.55271816	1160577.21394284	1090637.5979625	794313.237402344	850233.134932357	780108.181239955	892656.047928035	587593.861212355	484373.747023175	771873.927867606	1070571.32742513	171322.555888393	180383.630630859	144512.664470622	134399.264911753	906297.066997241	797361.131306502	763227.524523437	1028769.37662448	606447.377489397	285430.036574143	753440.220575	438739.255699745	Not found
165	M326T879	0.0130330980439715	326.027774595411	879.38932193838	0	26209.8034216586	2062.75674439405	1621.86519618032	86879.4666130285	90488.873411133	80322.6987558592	72170.6418357892	1254.15994979018	1770.44061849301	9239.90399505874	999.087311501792	105145.579132568	82745.6105666153	64761.7729042965	77719.1776787107	37800.080445638	161879.752684204	51818.711937838	76294.1844375939	35206.1383340963	83269.7417812123	187345.376657227	17707.1228844129	Not found
166	M369T1243	2.08105481840903E-06	369.185152595373	1242.51277964859	5008.34621689592	6259.91439390889	1358.12267759494	5523.75426932664	40634.6845825191	30184.3393391234	36308.6943359372	33356.5612018505	97504.8240841871	166024.93731659	98652.1469461495	69772.3826031019	14297.2807862098	23372.3486476136	21713.6856967812	21350.0528515629	29371.0593225898	38038.2666756766	42248.7278965541	37783.2099801546	13229.6037625783	21566.6081170656	18595.225114668	29507.5990666969	list("Aspidodasycarpine". "Lonicerin")
167	M361T152	2.97570206410335E-09	360.690406509697	152.442047775521	99313.4756551845	111559.360103338	120117.812174361	113935.477186857	51514.7740040768	67308.1114087495	58896.4588331164	67406.7128995023	34924.3981674149	40758.8646163194	71739.0598308994	62005.6927912598	1912.81124186975	0	0	1848.73747215373	51089.4781274414	27042.3152044444	59869.9286615125	29507.1535342036	27844.5573457031	20090.0088092041	42410.4032172502	26912.8187094566	Not found
168	M149T1159	0.0646786961662929	148.991397222216	1159.39019358427	2338.16373776169	4206.82529900304	1821.74864987554	2994.57151409465	15212.6192343139	19272.9594967989	20292.7239909262	18589.2360434625	10765.149653008	13020.2593858742	8432.96511771541	3398.25556589294	27225.9471339418	8240.4891185036	5478.66925673579	11271.5277989332	3437.16329107259	17308.7177927763	2958.48745471679	9004.73156974241	2234.28774542455	17176.1647172851	19507.4190546731	1748.06166783584	list("D-Ribose". "D-Xylose;". "Wood sugar". "D-Arabinose". "L-Arabinose;". "L-Arabinopyranose". "D-Ribulose;". "D-erythro-2-Pentulose;". "D-Arabinoketose;". "D-Arabinulose;". "D-Riboketose". "D-Xylulose;". "D-threo-Pentulose;". "D-Lyxulose". "L-Xylulose;". "L-threo-Pentulose;". "L-Lyxulose". "D-Lyxose". "L-Ribulose;". "L-erythro-Pentulose;". "L-Arabinoketose;". "L-Arabinulose;". "L-Riboketose". "…
169	M84T360	1.36119357296465E-09	84.0457572157429	360.168132486605	231080.126518847	210471.403147379	222358.44613585	217067.74729134	306956.567820312	333133.488575107	338822.656192294	310662.342329808	202798.932474749	97309.6788592122	124122.795491401	122701.028829318	41340.273315597	86163.1906644618	35384.2681571713	97289.1028063395	292798.945895616	286992.295238525	287464.087576253	277527.677596571	156241.581825772	130599.745760108	218895.680981712	151760.248839991	list("Acetone cyanohydrin;". "alpha-Hydroxyisobutyronitrile;". "2-Hydroxy-2-methylpropanenitrile;". "2-Methyllactonitrile;". "Acetone cyanhydrin;". "2-Hydroxyisobutyronitrile")
170	M143T581	2.23418966517187E-06	143.118969619429	581.033275248302	17030.5550965782	11129.7473193917	18516.0361012677	10159.2109594101	125420.53681132	130464.086860631	130788.836230575	155689.591788743	105595.840061537	88386.8915572672	100421.799193359	69730.3759543071	103806.565400911	959.241736399217	717.242964043925	26602.595296918	72893.9312686279	137585.391015625	135933.501725586	126618.937651281	21332.7801686332	24672.2945041108	20812.6860244866	21145.0660680221	Not found
171	M653T140	3.33589737885377E-09	653.328265519834	140.392460378664	10954.3419675293	14189.5590141805	11131.3349054688	13211.6143384661	1924.29325170941	2916.30483087371	3622.95248131714	4482.50377281641	0	0	0	0	0	0	0	0	0	1403.97636486968	3124.95048471345	1740.31787780965	3339.92777926449	0	6417.37933053489	4486.37226179468	Not found
172	M130T337	2.4525100554962E-08	130.039319461484	337.0011946827	93962.6036321958	89110.3914386367	93746.9062680758	92384.0558314734	831918.349832444	927532.411286139	778668.080143376	822481.331114002	544003.360286397	1093848.91413713	538878.417114432	381939.913454292	1803744.05202396	1569215.03806437	1543731.96279602	1494432.47411091	810072.807105238	909233.105565467	587452.757567781	458330.481196851	1069133.01776102	756554.801830786	960249.088455173	860501.464929541	Not found
173	M217T882	0.0000512539092089272	216.928169830919	882.346313538361	1586.31172624389	5344.47156259276	2721.65474883697	5574.29921085918	16946.0272721926	15738.6397518157	15931.7291296811	20948.9813300057	12614.572797791	10197.484580846	8277.76684316697	6620.63557594671	11645.8447185488	7848.33821332239	6734.3177561631	2879.38314667361	12668.202999741	16062.6051875713	20387.977837821	27198.2473256293	7979.97455768704	12059.797317238	13125.8219564786	8998.86165614133	Not found
174	M359T816	0.00088068747339004	359.014289823424	816.05116060715	18337.8197381461	5111.41230182609	0	0	53159.8258103392	59663.2777188111	44700.7400556267	62136.9501184303	0	0	68075.1948515849	70745.6651776903	0	0	0	693.673525057298	2430.33625502361	0	0	2138.85439937062	0	0	11576.4648739958	4785.98992132639	Not found
175	M598T918	4.4518790926939E-08	598.04283750023	918.451962528861	148134.288655632	170773.961706055	139626.463602539	143326.810397122	47244.9156366955	76101.5749603276	62364.693680257	79041.7373430688	52242.3835385741	22901.196394982	71965.4613143923	89006.2514192705	2782.15427049325	0	0	0	81948.2331601565	86485.4153647085	79624.0272256748	117121.374542236	53435.2933108521	5125.48564802266	57633.6430607297	34294.3459576723	Not found
176	M187T180_1	8.39013113351461E-08	186.582246125701	180.392263587459	333239.343027344	330211.294845843	339204.943623745	326284.842597586	284639.191182408	284300.22046875	286982.782994384	282978.387875976	224798.614581625	203539.59447754	256955.495743025	276187.791365443	109147.258691677	73257.1878481919	196923.252652767	85922.1472149927	290560.729298759	264644.0749729	280454.650081194	277775.292476005	264195.345315987	274034.623376465	288551.188420062	238712.841079855	Not found
177	M166T980	0.0134234518799674	166.014582791619	980.27136369356	3354.07496233436	1803.18190465907	10627.4886573776	9761.42976132135	40271.6898504361	37921.3156054033	35736.9938548805	36432.186179051	8585.31512712056	18012.1479579927	28717.0940805357	19775.2700196109	52466.415292145	31522.0793041686	17989.4539708769	31195.2020925497	16576.4769705863	44158.1771906842	24542.232146795	45106.2775286163	24294.558746582	31117.5097880637	61363.8990131836	17653.6171380075	list("Quinolinate;". "Pyridine-2.3-dicarboxylate;". "Quinolinic acid;". "2.3-Pyridinedicarboxylic acid". "o-Nitrobenzoate;". "2-Nitrobenzoic acid". "4-Nitrobenzoate;". "4-Nitrobenzoic acid;". "p-Nitrobenzoic acid")
178	M88T180	4.01766343736597E-10	88.0485960418781	180.434175264923	485452.281633302	642218.11866769	618733.686495257	651571.182470423	1108686.90019812	994705.226425781	1057986.21522851	1067233.46878418	731819.016601564	835629.687047462	1000978.20246094	932018.199845283	163458.917042969	129696.901485758	130919.386944987	159622.888346584	1122807.32597433	1422135.46224553	1207835.40838267	1081648.16114788	684016.274581472	471139.628725412	777808.044266184	510499.543946289	list("N-(Aminomethyl)urea")
179	M259T197	0.000139100210645876	259.075980972139	196.731650582965	581311.268266663	658523.331598877	728003.330011597	786770.2934044	230601.052047391	254415.214921706	60873.7422442589	157915.494586019	190425.441807972	172675.186546504	206738.309902399	361374.612870493	56214.8272587291	22275.7677761949	37425.1992150758	27677.9537865243	172137.907873814	204100.907996375	119548.513682604	582732.66148577	409207.075972726	78907.3691438602	536916.423010254	94938.4885984388	list("Biotin sulfoxide")
180	M504T999	1.42067759822746E-08	504.145235466131	999.392139605826	139599.825523763	135125.179981384	160766.406013794	165940.373196519	258341.887460865	309700.580844462	276941.394066052	302796.265703346	334556.125487915	381073.220226564	459996.284522904	454898.984894175	151868.763123596	163502.307341655	143672.410380682	163545.760235551	305795.875184837	333517.849846635	310583.438125444	411865.926921875	185351.150009423	206158.763183593	241748.160007284	180864.990319367	Not found
181	M368T1069	3.11247899914099E-07	368.038375431242	1069.01561404009	0	0	0	925.740229320262	2898.13578556586	2543.99691911336	2542.99217901787	3239.24813297931	8267.60029430672	8705.41082158233	8231.81118845636	16511.0076044378	0	0	646.485666736021	0	0	0	0	0	0	1604.63390856816	0	0	Not found
182	M355T139_2	5.75690804579894E-08	355.259979054857	138.765496655029	17934.6077440999	21986.0354264393	18429.011111145	18724.452531372	8837.32178859346	4246.40212913536	4340.73399025416	7773.84463280479	5034.59824089745	4695.25893797681	5691.49272510614	10153.5187861328	13699.6762207031	5785.97265134403	10539.0539031982	9886.56910217284	19798.6063269497	22751.5391183327	24847.5070304871	21649.5299737793	5633.5951415129	2650.92435391724	11170.6246309082	6741.30533468339	list("(4Z.7Z.10Z.13Z.16Z.19Z)-Docosahexaenoic acid ethyl ester;". "DHA ethyl ester")
183	M198T1013	0.0300708012969576	198.07693023201	1012.96634491958	1219.86149223384	1693.73261107487	1544.29300717621	2852.97727977491	74360.1133750559	74438.1886884368	77901.1210439686	63172.4679947139	15023.3664932899	16331.651845882	34500.5643534949	8071.54404867115	15256.7948784176	16919.3895645771	17294.3495194029	25008.4533672154	7796.97662292088	123853.764970703	26850.1542078882	36992.8939080242	12787.9965722657	30489.2110158134	102522.982004394	5271.25936021493	list("L-Anticapsin;". "Anticapsin")
184	M618T157	4.96708684422552E-10	618.277620231184	157.192939382191	343509.661755758	350331.915100497	356604.534974254	344638.078536622	271301.708367847	276466.24271582	286170.155947266	295768.28894707	198349.111417236	179528.815530713	278155.929502344	256507.686054022	79245.1147640626	59805.4819600342	56339.2165546874	66989.5827605714	257241.522596143	272354.586982178	256404.250357959	224728.302348438	211668.086088476	161481.254565999	242570.754576111	171150.534635609	Not found
185	M131T1119	2.10493896329599E-06	131.090695590768	1118.64656406583	41036.623912755	55114.7640159275	59338.7443632764	66023.2316941063	212536.314824661	273969.500211591	243012.508526786	233814.828037286	184380.44861076	23897.7942425221	56324.1016743464	54573.9505805681	24277.8857616019	24631.6986693056	12962.7398055596	24293.5168006895	111808.752243161	257041.125295166	240971.411594735	232457.374294371	162250.463850352	147928.966312555	205968.914677033	175351.949536245	list("L-Ornithine;". "(S)-2.5-Diaminovaleric acid;". "(S)-2.5-Diaminopentanoic acid;". "(S)-2.5-Diaminopentanoate". "L-Asparagine;". "2-Aminosuccinamic acid". "D-Ornithine". "Cinnamaldehyde". "N-Carbamoylsarcosine". "Indanone;". "Hydrindone;". "1-Indanone;". "1H-Inden-1-one. 2.3-dihydro-". "Ornithine;". "2.5-Diaminovaleric acid;". "2.5-Diaminopentanoic acid;". "2.5-Diaminopentanoate". "Indoleamin…
186	M102T178	7.81688062232821E-10	102.064111281546	177.805562874417	5856617.80848177	7620493.34958333	7477664.848875	7457861.54841147	12748457.5580109	11861206.4182359	12433583.9859516	12767072.7266979	8096515.52698047	7518986.12074843	11850518.5802196	10236132.7987969	820729.547786457	677455.552535157	737335.137269226	749746.342475043	12689960.4603941	15434977.4259961	12439362.6643559	12895907.9615133	7292943.3887474	4128715.17912657	8360941.58098785	5158723.44891406	Not found
187	M326T620	0.000045930801949066	326.088051971261	620.319257099747	2396.90141235042	18801.9608297525	5379.83326610067	4913.19537088142	40448.1227519531	57255.3354201992	54465.1391539002	56703.4470588826	14825.5824089554	26299.7099825685	33508.3612878176	19686.0597303467	17533.6612010795	18850.7418508412	17978.6486686981	22256.4492686767	6365.24106008156	22989.8831436027	17839.8318551295	19062.5244179432	12450.0904840993	19100.4000128018	42381.1571517668	6774.11806564955	list("(S)-Scoulerine;". "(13aS)-5.8.13.13a-Tetrahydro-3.10-dimethoxy-6H-dibenzo[a.g]quinolizine-2.9-diol". "Salutaridine;". "Sinoacutine;". "5.6.8.14-Tetradehydro-4-hydroxy-3.6-dimethoxy-17-methyl-morphinan-7-one". "Loxapine". "Naloxone". "Boldine". "Bracteoline". "Cularidine". "Cularimine". "(S)-Isoboldine;". "(+)-Isoboldine;". "Isoboldine;". "2.10-Dimethoxy-6aalpha-aporphine-1.9-diol". "Diclobu…
188	M283T141_1	1.42573288578532E-08	283.129701933217	140.652990572481	103030.733474051	12150.6834747714	99809.3228749414	110579.729041513	395509.844337891	374206.765348075	289680.305683921	335177.715884728	337890.757034302	300723.80174864	330589.897386606	400468.505273437	53447.6774839689	31237.3820304169	48717.5695295371	57077.2012764952	405827.228642368	482672.668068969	478617.302963776	437739.563359426	107041.439988564	85958.1693209064	285856.706401838	27489.4813982382	list("Allogibberic acid". "16-Ketoestrone;". "3-Hydroxy-1.3.5(10)-estratriene-16.17-dione". "alpha.alpha'-Diethyl-3.4.4'-stilbenetriol;". "3.4.4'-Trihydroxy-alpha.alpha'-diethylstilbene;". "(E)-4-[1-Ethyl-2-(4-hydroxyphenyl)-1-butenyl]-1.2-benzenediol". "(+)-Larreatricin")
189	M251T168	0.0000239051960411834	251.123193021899	167.834972920926	12337.9398970401	16355.8068915036	15253.6130013468	27430.2167484704	68006.3230642312	53139.5795257297	73756.2048367241	66415.7214474876	19580.6643108551	19189.028141394	65347.6721121419	31588.8081321804	16183.2554931153	5678.36181550942	9154.74128933364	14570.4914584536	61100.9020691357	49502.7015852903	57393.344724311	43623.4894307862	34418.7815499442	14566.2192125976	31091.5048544935	5113.71987515774	Not found
190	M147T180_3	5.55503241781221E-11	147.066229659556	180.3058160053	5757938.85970826	6207431.9829364	5879624.48347888	5849067.86704443	7372005.00043213	7015394.23349152	7321032.53387218	7650707.6686972	4945375.73530471	5478526.57699511	6435592.03683838	6156552.16317807	6309279.04974586	6481159.87619751	6042230.91016058	6253531.19456056	10022816.8373819	10127428.6835826	9885436.03352176	10024613.8225952	7386044.99290026	8131823.57241211	8581250.07307225	7430429.89490626	list("(R)-Mevalonate;". "Mevalonic acid;". "3.5-Dihydroxy-3-methylvaleric acid". "(R)-Pantoate;". "Pantoate;". "Pantoic acid". "(S)-Mevalonate;". "(S)-Mevalonic acid;". "(S)-3.5-Dihydroxy-3-methylvaleric acid". "3.6-Dideoxy-L-galactose;". "Colitose;". "3.6-Dideoxy-L-xylo-hexose". "2.3-Dihydroxy-3-methylpentanoate;". "2.3-Dihydroxy-3-methylvalerate". "(R)-2.3-Dihydroxy-3-methylpentanoate;". "(R)-2…
191	M99T898	3.14274081313033E-06	98.9559310772231	897.755131860908	77819.498465007	93364.0930669035	79762.7423246783	9086.40052461455	286965.868855392	328844.112814629	301365.406625754	319586.539463638	230463.065477952	195986.258763282	223484.830832098	344931.170798748	74024.5747479106	72411.0807947302	87417.3024134105	129236.446426615	150826.850621212	263653.231271614	351271.713376281	310329.239904583	155233.226942206	104432.554478943	155087.124489451	118866.031152875	list("Potassium bicarbonate")
192	M244T147_1	6.44089774095815E-07	244.043684134416	147.457164181666	334145.517558458	263592.258475	329129.189259277	352136.460234213	561243.072130005	555348.743298177	588891.90902588	590906.110365559	476068.041459202	454316.658678643	707573.827118164	668339.251570581	166017.590815918	162807.366673801	184572.76643571	192540.282520752	466478.267671129	387017.102125	471148.943934122	354923.737798285	504946.920747504	336823.06837896	414717.979656665	419638.797454395	list("Chlorphenesin carbamate")
193	M244T145_1	0.000328504532831618	244.09798294497	144.701024123399	18208.3816955708	24741.635246907	21940.0673549476	24692.4646978275	2505.02685732622	6185.91833190903	8901.6562867837	4936.16924860864	16002.0969327384	9613.63312325553	13741.2631171259	8840.2264272381	38510.6760215115	33402.7604759216	20111.5209457415	35078.7797432762	6626.85055733264	11088.5641822328	2868.62887526377	23449.9302664182	53124.1347547065	42920.9017852784	13308.9483952439	40208.113022278	Not found
194	M228T515_1	2.47685357180295E-10	228.051179450631	515.078114713212	891337.981565917	959789.782612748	911060.141769528	891772.67955034	719904.849235975	703315.072511158	696105.432929201	772165.833730471	885283.673837697	730058.518836765	708118.804431283	656846.708281834	287871.228034357	280327.50497947	277162.361027628	327552.820537353	625632.257600911	676909.698031253	561919.501509764	490849.588690696	394446.804282774	491264.760909035	469552.457945667	492689.391920186	list("4-(L-Alanin-3-yl)-2-hydroxy-cis.cis-muconate 6-semialdehyde". "5-(L-Alanin-3-yl)-2-hydroxy-cis.cis-muconate 6-semialdehyde". "TES;". "N-Tris(hydroxymethyl)methyl-2-aminoethanesulfonic acid". "4.5-seco-Dopa")
195	M183T604	5.39146483815334E-09	183.029566289338	604.199588401099	4577.32503050396	8078.16498867774	5119.16658904099	10720.8653280394	21377.2259165737	24787.3757965713	23846.845194929	19941.3554088309	14845.11721005	10570.6559919021	10037.3868856304	4911.77279668489	7830.82435578442	4477.54476762898	2574.83264752919	3919.08630002499	47752.3063665113	40822.8103799938	44677.0800339353	63206.3579532014	19832.3740289441	20110.3045407823	33051.5809836661	21987.4031879825	list("3.4-Dihydroxymandelate;". "3.4-Dihydroxymandelic acid;". "Dihydroxymandelic acid". "3-O-Methylgallate;". "3-O-Methylgallic acid")
196	M190T171	3.82991908295874E-07	190.050661569976	170.65557293804	27121.3431179608	17523.3361470447	22712.5349680408	38071.8885763298	121746.434794749	123955.48965691	101546.25819316	140216.581307624	32317.8952823972	61593.845625	98080.0276216615	81249.8075076469	4443.0610028709	31379.6150340045	13665.7506972973	56662.6442930634	124200.905952087	123015.748434502	132590.693370831	136084.406889038	150456.726265463	86040.660882521	120021.224486002	106614.409830042	list("N-Acetylmethionine;". "N-Acetyl-L-methionine". "5-Hydroxyindoleacetate". "5.6-Dihydroxy-3-methyl-2-oxo-1.2-dihydroquinoline". "5-Phenyl-1.3-oxazinane-2.4-dione". "(2-Hydroxy-1H-indol-3-yl)acetate". "(2S)-3-(4-Hydroxyphenyl)-2-isocyanopropanoate;". "L-Tyrosine isonitrile". "2-Oxoindole-3-acetate;". "2-Oxoindole-3-acetic acid;". "2-Indolinone-3-acetate;". "2-(2-Oxo-1.3-dihydroindol-3-yl)aceta…
197	M241T173_2	0.000187067607943295	241.108345841325	172.968648161785	335189.102464746	368582.547016059	361727.657871627	371089.540996962	44580.878847847	126762.527217619	38107.5222568043	57888.7461189636	173926.714295899	203070.240875139	285470.250388672	320026.843222316	82863.5792805174	72931.0894687499	63186.87595107	134425.665527271	21949.1637686208	27102.4314472629	272358.979410808	84412.6956765841	57025.2912159855	173253.059075521	275485.557818237	31107.2428761071	list("Diphenylcarbazide")
198	M111T348	1.01289768037648E-10	111.020206544822	348.223746731611	2734328.96967774	2810197.7568099	2758842.12999462	2990975.46107704	1991147.08347241	1869183.28512044	1865844.84605054	2199686.24477343	1495743.41061979	1406404.88515198	2458797.46111011	2207596.22509765	72775.3266517977	67882.5362367476	75098.2566533645	19321.7130612061	1972674.49280517	2073086.24584961	2032366.08640991	2221345.7334961	2301632.57215503	2686863.1607934	2771930.88351074	2779380.72964375	list("Uracil". "4-Fluorophenol". "Maleic hydrazide")
199	M288T147	0.000137948802109445	288.143258144473	147.399883986679	6756.39942747129	4428.70437320707	9321.88938253044	8888.73681973349	21206.2809769533	22051.819453125	22238.8847084247	23653.710729777	3541.65651021152	10428.8935777502	19175.9347086565	10747.663175293	4043.52849233494	0	0	1672.7770576399	13017.3504238574	31831.3999322684	13708.5553519502	6894.35628998756	20161.8705522644	18916.9826583985	25019.1099905886	27052.263296007	Not found
200	M140T492	0.000410619572158383	140.071688122476	492.33610261718	24059.6955959357	8806.53257053699	4120.97271728599	25149.3318775952	116220.46297612	140899.857394749	142092.09437156	166474.321935486	87282.8662668856	121072.649723816	122140.619470881	34119.5556041831	62881.7962397979	25449.7819418806	93466.6149606179	114234.283207031	135587.753636043	145170.624583807	119950.871446247	42367.5142236445	138193.489853713	117744.959465483	112419.561001672	135641.260538853	list("Ethosuximide". "Hypoglycin;". "Hypoglycin A;". "Hypoglycine A;". "L-Hypoglycin". "Arecaidine". "Guvacoline")
201	M224T108	0.00442085770728881	224.165344147963	108.21852375995	5692.97212562829	10373.88023891	12342.4134678546	17338.7273561042	42871.8368168618	38699.4025268261	37945.0993588394	50700.8069613959	19715.524758669	13928.6604349292	45170.8624889607	18417.0627962482	25127.1780103582	42407.5001635742	13938.1761479563	32434.4251451371	39062.391833021	27151.2948013969	23793.4969191477	23526.5062724292	25427.6554519043	61021.0588967567	38216.9857182938	52116.1478171611	Not found
202	M259T533	1.12549220826287E-12	259.140977829428	533.268682619303	406292.655650522	494697.596380037	474157.694484374	454111.169912631	663321.690183592	730047.549655649	651376.130697852	738338.933586235	719891.965845853	900472.543869932	750813.540376257	822483.988445465	86772.3658667153	27280.0823315318	13966.6572250226	113186.447348852	656213.440712971	650540.417548827	615527.192236606	689245.359326774	412638.413301572	360995.458122483	489781.011329833	391784.553394775	list("Baptifoline". "Cyclo(L-leucyl-L-phenylalanyl);". "(3S.6S)-3-Benzyl-6-(2-methylpropyl)piperazine-2.5-dione")
203	M108T602	7.26621136761948E-07	108.045604727294	601.501613182498	373135.207770066	456609.80162367	413775.631576171	452375.54259322	636545.201568556	656306.925302734	593662.84351172	647334.803283205	270544.294129688	275327.494977541	345643.408376626	315312.435292971	1937370.07373305	1103441.57839872	1094865.61959961	1204659.31211655	904437.309790109	946181.356183063	984436.536136894	1049772.42373456	938409.554960935	873964.183720214	1041397.56879801	1010095.65326922	list("2-Aminophenol;". "2-Hydroxyaniline;". "2-Aminobenzenol;". "o-Aminophenol". "4-Hydroxyaniline;". "4-Aminophenol;". "p-Aminophenol;". "4-Aminobenzenol". "Hydroxylaminobenzene;". "(Hydroxyamino)benzene;". "N-Phenylhydroxylamine". "m-Aminophenol;". "3-Aminophenol;". "3-Hydroxyaniline")
204	M400T1793	0.000147478273467305	399.794778801762	1792.84917586191	32369.5332617186	27562.5513609705	30493.3556422219	26511.5274023307	42469.7053543521	41095.230538634	46259.645537109	44056.560300968	64180.9052104055	150819.779345732	46872.3027727397	96190.3627694943	0	0	0	0	52730.4218572992	53030.1983513236	42032.0292514348	68264.7255065918	54961.4498132326	73750.0093974305	64151.905474175	50398.9756689452	Not found
205	M357T160	0.0000210875155123768	357.166452369261	160.115423835881	143540.45615644	126009.958006577	560769.21495139	149785.374803418	1460955.48725244	1183009.32215278	1265688.70813802	1517134.10515234	695591.537936197	775369.377052083	1103470.50783086	1454829.2394585	461567.038786893	773914.691011284	940320.504303905	1247498.42064046	872333.248603871	689566.854901278	689451.711319579	230545.104665749	232563.946842665	285439.721761541	202883.21888433	77732.7936950769	Not found
206	M229T170	4.86008338155444E-06	229.11909500449	169.966397136136	53553.380025882	42095.1991384232	56828.8263087156	38796.824231623	328358.490599854	286140.548610731	270727.200617637	333499.397644338	117294.475437813	68275.6036752747	373031.38797404	59028.5442785712	54606.7862409501	44041.9045681297	45971.7910277169	147222.005118067	273268.705470116	386570.116271484	410020.4857049	454938.958936632	358460.777417064	312410.577458418	418167.820804364	448822.181500208	list("Dehydrocostus lactone". "Eremanthin". "Dehydromyodesmone". "3-(1.2.3.4-Tetrahydro-6-hydroxy-2-naphthyl)cyclopentanone". "Curzerenone". "Furanodienone". "Linderenol;". "Linderene". "Atractylenolide I". "Isodehydrocostus lactone")
207	M227T72	3.18246163478733E-06	227.201362735296	71.514614452797	6845.16540800124	9639.99030774025	5913.95577957899	10228.010831781	51541.6694829306	46277.2066465813	47166.3701088105	38644.9073287236	26127.434369287	15764.244561375	23079.4679006256	8271.37984490367	7029.87183925941	14197.5704643107	20240.1815889092	28165.4069368166	55328.7923126042	41949.3203846861	41711.0788412392	22792.7633230507	38419.7417016602	42946.6663691129	42432.4545763499	46230.3298331543	list("Tetradecanoic acid;". "Tetradecanoate;". "Myristic acid")
208	M287T1089	4.62193527605025E-07	287.040569490154	1088.64203378418	65274.8539306644	75050.7794813893	81853.6608427208	73349.5822647369	108287.500957407	123066.505327353	116897.422967529	128495.321610921	123360.933563231	110110.315143877	168473.229183914	179524.473698526	54913.3930218096	56086.9248281246	21628.5623501873	36961.224533979	117400.965743511	137425.779324161	131887.03942785	134858.226107067	79901.3115930175	71985.1461666695	90316.4023683674	88153.6819042969	list("Furamizole;". "5-[1-(2-Furanyl)-2-(5-nitro-2-furanyl)ethenyl]-1.3.4-oxadiazol-2-amine;". "NF 161")
209	M310T1007_2	0.0000231809937052806	310.056516673961	1007.17285136137	722792.176619318	903871.33204634	953515.648423743	917851.684829988	2010079.37638601	2240049.28259049	1815857.84454297	2222811.58372656	992013.935819987	1099573.96678577	1583128.06407642	1754806.81738583	1301069.87438352	1055891.99518413	1052842.215108	1176970.96263068	1314696.00171875	1996077.12736434	1791799.22320223	1967798.75605551	1586770.31300012	1376511.58620118	1781560.4258387	1275371.93964116	Not found
210	M236T1140	1.59359138613598E-06	236.092626177209	1140.39477166164	111611.423996734	148095.531362212	158990.463015909	147494.069633266	266742.392683919	249019.361785889	259164.043626051	305520.252084394	158547.488648886	151354.770088298	258980.518078003	266632.417703042	80323.0639206545	65614.6433232629	72670.6795065308	79028.3644607975	97091.683070964	188833.518656945	149685.666367363	142559.157217712	80305.3467870219	104534.249128982	121096.722505493	69713.7480086517	list("Sepiapterin". "N-Acetyl-D-glucosaminate". "N-Glycolyl-D-glucosamine". "Glycolyl-D-mannosamine;". "N-Glycolyl-D-mannosamine". "6-Pyruvoyltetrahydropterin;". "6-(1.2-Dioxopropyl)-5.6.7.8-tetrahydropterin;". "6-Pyruvoyl-5.6.7.8-tetrahydropterin". "Biopterin;". "2-Amino-6-(1.2-dihydroxypropyl)-4(1H)-pteridinone". "Ketamine". "Gigantine". "(-)-Pellotine;". "Pellotine". "O-7-Angelylheliotridine;"…
211	M150T172	0.0000053703231329599	150.056047164802	172.122909694925	25208.7411927485	32106.0935759855	72868.5821919832	15615.9367629222	231832.421758301	296691.00845703	211256.429085067	280580.587382813	52167.6600479589	38011.7546798967	84831.5829338962	217655.493416626	94551.9560271854	17251.8140673887	20693.735842276	32035.5906840554	340493.29584336	314776.224816243	356585.732559571	387297.032239955	398974.570128125	180996.134654596	339680.105062826	560598.236640856	list("N-(Acetyloxy)benzenamine". "N-Methylanthranilate;". "N-Methylanthranilic acid;". "2-(Methylamino)benzoic acid". "N-Methyl-4-aminobenzoate". "(E)-4-Hydroxyphenylacetaldehyde oxime;". "(E)-[4-Hydroxyphenylacetaldehyde oxime]". "(Z)-4-Hydroxyphenylacetaldehyde oxime;". "(Z)-[4-Hydroxyphenylacetaldehyde oxime]". "Acetaminophen;". "Paracetamol". "(R)-Mandelamide". "2-Amino-3-methylbenzoate". "Do…
212	M437T151_2	0.00468110951749277	437.254732853433	151.171641773377	109805.713623535	100348.859182986	121612.189730748	88154.9995809581	10182574.8125866	9611214.74876521	10109341.6685341	11910368.8024679	8222803.13390601	7237099.44544632	26682.762939113	41256.9677669992	17364.8752005043	3259054.04399259	2961676.94256143	3466706.9307189	10175988.0991418	11276700.9697297	15421.2469460426	10207346.9776189	54129.1466601564	6988888.24320667	9108903.86707869	7545441.55956779	Not found
213	M178T1007	0.0000492670763770308	178.08729364663	1006.99891271995	184090.388244553	202031.02867476	219204.95671288	233507.593175623	435264.867111683	490250.406709828	398625.996014894	473325.860433236	207493.861253042	222294.115702784	333242.309452617	354642.186129306	288116.165236683	231848.312256788	248329.788221923	257585.331604102	281606.710292578	439985.432746827	456675.345132293	422736.017505551	354375.067465451	311882.52298229	404337.648012798	282052.214232604	list("Phenacetin;". "Acetophenetidin". "(-)-Salsolinol;". "6.7-Isoquinolinediol. 1.2.3.4-tetrahydro-1-methyl-. (S)-;". "Salsolinol". "Fusaric acid". "Xylylcarb;". "3.4-Dimethylphenyl methylcarbamate;". "Meobal;". "MPMC". "L-Homophenylalanine". "XMC;". "3.5-Xylyl methylcarbamate;". "Cosban". "Propham". "(2S.3S)-3-Methylphenylalanine")
214	M60T238	4.8811158060872E-08	60.0093666897739	238.075880166134	15102.2678813272	17829.6049562024	18370.8028450726	20427.2383714697	82558.904667555	88868.0128712399	93462.729450854	74606.9629821429	39354.9195037841	47698.483082471	58525.4445658366	68972.0319984526	12518.9719806982	7861.48262441256	26331.2248053376	20592.6366519829	69844.1775720751	86444.2392232497	82669.9145656451	86114.8535333662	62624.7268484923	45871.8475488909	92933.4516308106	65523.6196658374	list("Carbamate;". "Carbamic acid;". "Aminoformic acid". "Nitromethane")
215	M273T1791	1.20233175911173E-08	272.837745972492	1790.51189952391	35476.9948425297	31652.4870227051	23498.5895903028	29707.5213768302	2438.98767758846	0	7253.19336725299	2035.96671861425	13663.3246753707	8567.0850895021	11013.7801731333	2441.05635441242	0	0	0	0	2466.1818269935	2492.46126944469	6878.60419018162	8838.64164499569	9710.80260511707	1805.88789408077	8638.35601945257	7476.36095859571	Not found
216	M416T351	0.0000408673919477191	416.141716800346	351.266742879114	20096.2088470458	23678.5170063963	20875.8587683594	26681.708016797	0	0	0	8070.7630790847	0	0	3770.14258938422	19100.6370949707	0	0	0	0	0	8406.97043762221	9966.01207919385	6511.95630574626	0	0	8382.69153860633	0	list("2-N.6-N-Bis(2.3-dihydroxybenzoyl)-L-lysine amide")
217	M249T561	0.00316968344577865	249.051497448633	561.183393524931	1213.46021349091	5289.70316916094	1088.66207441058	2772.98747708885	47740.8570224897	44575.7225531841	37387.9116805553	50861.6460389403	2403.84172160097	3093.92704108501	11846.6908688333	2392.05801651195	59896.1440304691	45729.608392566	41315.936485156	66315.4266071778	30821.0096136757	78120.6494592285	53423.2631419178	117814.064944576	19410.357130498	35395.8591634828	97724.2287097416	7030.9372353986	list("gamma-L-Glutamyl-L-cysteine;". "L-gamma-Glutamylcysteine;". "5-L-Glutamyl-L-cysteine;". "gamma-Glutamylcysteine")
218	M162T56	1.24038781500972E-07	162.019626664717	56.0784741577408	5771.04624725358	5641.2292884204	2563.10891880425	6586.39229056191	15975.2182003486	16341.9798576515	17648.5898620841	17026.0736264083	11387.2283122948	12736.370218779	13082.5533988071	11728.8922267394	15704.4661698766	8611.52983922874	15280.0838618858	13727.3316465817	19148.8191195408	23767.0145143279	21687.2813232422	27894.43772886	18710.0590856814	15516.5702123045	21805.8178380599	18654.2645010514	list("Acetylcysteine;". "N-Acetyl-L-cysteine". "Tiopronin")
219	M268T884	1.50553760148895E-10	268.046089629382	884.192611390845	6638.1740920898	8921.2532052613	4377.75171694656	937.549823339419	35749.1588436415	47184.2806807862	41854.8693298775	33687.5182693482	0	1292.88371326289	2012.28189572177	0	179904.987209682	147561.08592277	144763.64194562	141218.989247013	66358.3527531126	78161.6518181503	69318.4999050294	61867.7324171049	57650.804386174	64082.5330663732	109290.095131148	40975.2678064853	Not found
220	M210T478	0.0000620019319048613	210.04057280123	477.900993490618	30279.525712131	42162.636704368	51181.8125479369	48511.5196420084	94942.7592480979	89950.8919395974	84961.495493386	98803.1001579367	46377.1593988313	57828.8402270009	149346.091454823	93801.3759328612	41751.0327788087	45254.7980399836	54674.6033075951	50274.7658327137	125052.471005758	129297.742949718	159952.078537465	155935.974953924	82648.169097834	116305.988004661	91378.2344439142	125280.472535245	list("DIMBOA;". "2.4-Dihydroxy-7-methoxy-2H-1.4-benzoxazin-3(4H)-one;". "2.4-Dihydroxy-7-methoxy-1.4-benzoxazin-3-one". "5-(2'-Formylethyl)-4.6-dihydroxypicolinate;". "5-(beta-Formylethyl)-4.6-dihydroxypicolinate". "Betalamic acid")
221	M204T360	3.14272154681815E-07	204.064101015875	360.09626522895	8268.35148640018	3295.00166419882	13869.0184593506	5531.60390362906	31013.3531418058	30869.8656450601	36578.3852129516	31536.3629692925	46638.9495259677	42589.0470302192	43397.6404582248	42917.4440267944	29466.8255145942	27466.7817748413	26645.1376495972	27491.8915203247	35651.5033260092	15217.2839372314	19879.2917164556	10123.4549035673	42875.2234313965	39708.977508138	42577.6190708057	31807.3520335693	list("Indolelactate". "5-Methoxyindoleacetate;". "5-Methoxyindoleacetic acid". "Gentianamine". "Swietenidin B". "(R)-(Indol-3-yl)lactate;". "(R)-3-(Indol-3-yl)lactate")
222	M101T178_8	1.40616536959687E-09	101.060850877656	177.82644484753	100935787.146667	131051980.163056	129027959.275313	130212815.885347	209973548.124225	195022865.510909	207192953.786925	212781655.252841	130841203.042562	120698985.755444	194248465.512656	165410148.43305	15598827.9061523	13265875.9397813	13757226.8683125	13712064.5125521	210880508.845417	255553549.53595	205817636.36925	209893811.562487	123186671.430042	71352275.3780063	142525313.900556	89186823.9968125	list("Pentanoate;". "Valerate;". "Pentanoic acid;". "Valeric acid;". "Valerianic acid;". "n-Pentanoate;". "n-Valeric acid". "3-Methylbutanoic acid;". "Isovaleric acid;". "Isovalerate". "2-Methylbutyrate;". "2-Methylbutyric acid". "Butyl formate")
223	M368T1140	9.39534746880319E-07	368.061747493725	1140.38737869627	962352.494065505	1314863.48029598	1346913.73650091	1265508.93692533	2122541.72606971	2107702.33520508	2235036.76943197	2537535.56738579	1273433.87087566	1146027.59012607	1976146.1762793	2030972.68425455	718362.309146391	584629.137857143	554387.118080353	643361.453188473	725057.425010518	1443967.82468675	1180119.3134375	1134002.31902344	626540.087019855	893423.337912949	1014303.02204703	536332.953129679	Not found
224	M181T1752	0.000122848482782411	180.931996980599	1751.79061952881	12681.8323642979	11775.9520649647	26096.3433188839	30568.848374959	114551.180614635	148188.243073298	111722.509955167	141739.84428772	67564.6227954544	37283.7273363551	162201.158171839	48816.3724158953	0	0	0	0	131640.412054127	102600.113638306	119755.629095106	62826.8659358866	25068.8824023889	2329.01888339569	97220.8300891892	36058.7903643118	Not found
225	M451T130	9.81929648327705E-09	451.15536292479	129.532202480575	23280.7070884849	20077.7030345459	25587.7865999349	24715.5862165831	3157.69215502655	2607.82198816576	1900.8335668255	2414.75291276681	3382.47346923236	3330.75861024686	3177.51295973715	2779.15050014038	0	3629.53937007381	0	0	5061.14661144087	9794.70916942211	11331.6166239258	4087.5086924818	10702.7366491858	0	2523.92043031529	0	Not found
226	M109T132	0.06717681028737	109.04079654832	132.407908299439	17326.3004221623	31761.3909436069	19063.1327969675	29776.2382472404	73206.2609117431	83212.8890146078	69579.0334493002	93425.8263241655	61617.248068865	66946.5970480144	161531.040016868	50387.4854144818	38110.86641465	52325.1638780304	27697.1515976424	160951.299384599	83629.8369663507	82249.1819948562	163394.399011626	109395.666293477	87985.6651648526	79285.3346382133	109674.880314214	167883.727990452	list("N-Acetylimidazole;". "1-Acetyl-1H-imidazole". "Imidazole-4-acetaldehyde;". "Imidazole acetaldehyde")
227	M156T169	0.0000262029929848112	156.102976461466	168.669555812327	19813.9722210012	25953.4062906802	7208.61994606334	6941.07976415403	85970.4269048508	62697.7569358956	84006.4271264254	66590.0152915038	41115.453950708	37980.255187736	42762.4858105509	70065.1350260416	7877.62066521631	3185.56681157372	14295.3325504505	13670.7440175642	137347.430162195	153293.641350098	151599.591377647	48942.6011495093	72660.8811781915	42799.7174658257	61878.2660931328	26756.4508983405	list("Homostachydrine". "Lentiginosine". "Tranexamic acid")
228	M586T345	2.46617841009034E-08	586.281037778696	344.71809108307	117394.534592578	117534.478761881	137645.660664757	137498.113195451	60591.7681049195	76230.8840359107	61425.5169151308	71302.8149261167	37188.0718611655	37291.0262661021	64855.1722174478	77620.7314762696	0	0	0	0	73507.943484375	68558.0407556457	66736.2539971244	91051.2491666666	47817.2837641602	22677.6792596086	78214.1846914063	33879.1175057678	Not found
229	M121T449	3.79667557738892E-06	121.050640895246	449.051756627434	18983.104126587	2510.95869805329	3821.84549934091	11149.5839557799	54758.4749741617	50907.9858155047	52569.1076152675	59305.8850628907	44371.3005447387	45722.7464116727	31175.3059489262	62647.7476716919	13737.6014876121	5653.59657788612	6346.85471989355	2667.75943329872	29652.8851962891	44618.3331445313	29842.3446816253	63822.7935616566	34207.4214479472	16466.1109515904	23670.017057007	17438.8541153895	list("Erythritol;". "Erythrol;". "Phycitol;". "Phycite;". "Erythrite". "D-Threitol")
230	M136T601	1.34551137700085E-11	136.040415325239	601.494668896909	10052003.2366182	11209818.1776392	10576642.2285312	11608427.0546592	19746209.5908892	18546693.812675	16779775.3351385	17503128.4004375	7297407.74188125	1113186.22945673	9854319.25290622	9240325.26453477	29276458.6973021	32392731.3795836	29562465.1809375	33437049.7294121	25029186.7389428	25336665.0951904	24082667.9743922	24315138.9945704	24612620.0070793	23087923.4942213	27567886.9115222	25945178.868478	list("Anthranilate;". "Anthranilic acid;". "o-Aminobenzoic acid;". "Vitamin L1;". "2-Aminobenzoate". "4-Aminobenzoate;". "ABEE;". "4-Aminobenzoic acid;". "p-Aminobenzoate". "N-Methylnicotinate;". "Trigonelline;". "Trigenelline;". "1-Methylpyridinio-3-carboxylate;". "Betaine nicotinate;". "Caffearin;". "Gynesine". "4-Nitrotoluene;". "1-Methyl-4-nitrobenzene". "4-Fluoro-L-threonine". "3-Nitrotoluen…
231	M243T165	3.11781048615892E-08	243.098448324737	165.326223678073	44119.4867903873	32778.0487543305	40350.0253982706	65374.2898614645	229086.448181598	192752.099884742	242091.537433529	266034.988332089	147417.677170611	163730.966825009	228120.138408601	158095.535085033	62329.7039292703	43242.7508995792	55254.2222802731	58177.2087883606	298116.949316521	285263.515124225	257554.798736572	233330.768810223	258011.78225293	169987.219511129	171289.567836318	124059.140885012	list("Osthol". "Encelin". "Batatasin IV;". "3-[2-(2-Hydroxyphenyl)ethyl]-5-methoxyphenol". "5-Hydroxybisphenol A;". "5-Hydroxybisphenol;". "BPAcatechol". "1.2-Bis(4-hydroxyphenyl)-2-propanol". "2.2-Bis(4-hydroxyphenyl)-1-propanol". "Linderalactone")
232	M80T851_3	0.0892177305731919	79.959568844092	851.179473468376	41013.7975109539	33224.0709631871	77094.3751890925	60007.955357096	165769.022963379	154995.300971928	131104.382010491	155642.747858973	121765.192855107	63101.7096540587	100272.329459719	138680.51427003	235204.070736096	87755.6018538209	66919.7018023401	46354.0956673003	111408.031778373	118058.166268806	164328.842333227	85281.2669642745	111665.992061572	85854.0190211146	165507.456205788	143882.923422689	Not found
233	M249T473	0.0408490719351398	249.08785824716	473.171790471393	4141.31566444407	77610.0613836494	1468.23163511494	21618.4040973206	229764.329347833	226463.15199943	184371.36778196	189293.387322459	15963.7551939175	31327.1742345429	53467.1375943474	4291.45992823997	249141.11277085	153723.181052624	185013.905671875	240669.69864098	72762.5828514122	408491.782137785	96547.4810747542	402062.882774577	64724.0446827725	108282.362204552	444725.346273152	29563.6842580506	list("gamma-L-Glutamyl-L-cysteine;". "L-gamma-Glutamylcysteine;". "5-L-Glutamyl-L-cysteine;". "gamma-Glutamylcysteine". "N-Caffeoylputrescine". "Methaqualone". "Sulfadiazine". "Flindersiachromone;". "2-(2-Phenylethyl)chromone". "Arborine;". "Glycosine". "Glycophymoline". "Diisopropyl phthalate". "Di-n-propylphthalate;". "Dipropyl phthalate". "(R)-4'-Deoxyindenestrol")
234	M341T1159	0.000011809075183526	341.050970325335	1158.84228153712	2592.6689217693	3148.5696265567	7858.7831313279	6525.71996286526	27854.0985796207	33527.760526594	34468.1386353147	24891.8288584772	11559.1504531193	9925.91672938833	22833.5652897704	14195.6127347648	5666.84367298875	2830.52961555638	2664.21314420335	3589.89894040678	51840.550994873	23447.0016937256	29492.2892059324	22575.5156074596	10386.1564312091	14332.416645594	7599.70243417949	12464.3302380886	Not found
235	M172T96	0.125601802051979	172.142326552801	95.7428759855242	12314.1324233909	14043.6671092202	15171.5800840715	8341.58199676809	27957.7623222921	24118.5745861691	27810.4728395307	30452.2222018855	27688.6495904477	28370.7700335908	29029.035155678	22348.4830344768	15266.3459068929	12093.7196052562	22953.5620872284	13563.3165884074	96945.1955493617	15183.3260273731	30286.4720037844	30494.8212856824	22401.2067557459	25981.9621536249	26112.9612492853	20368.8342907218	Not found
236	M155T348	1.9342180540278E-10	155.009925267342	348.260396010474	2497612.55293945	2529265.97804753	2475212.57562304	2647961.32245041	1696243.49647803	1646135.32303222	1595587.23502344	1925753.95129296	1238291.1524056	1180295.58709342	2161458.58513794	1922417.02618164	71738.0768841638	4252.93093313557	107135.868143634	5545.67926867802	1658873.29251514	1775677.93415772	1719145.17582202	1879701.88808595	2002575.10270715	2231704.16270752	2416930.5769458	2228798.96130208	list("Orotate;". "Orotic acid;". "Uracil-6-carboxylic acid". "Uracil 5-carboxylate;". "Uracil 5-carboxylic acid;". "5-Carboxyuracil". "Propane-1.2-diol 1-phosphate")
237	M293T1214	9.65387468119189E-09	293.062876663695	1213.91429236159	15887.6177305673	19189.2249588137	7851.3467564982	13467.1711263566	39771.0620969729	41490.1874144898	33846.307831731	38280.4894660957	1846.97861543826	10910.1160686331	18019.0782310915	21878.3968019793	3516.29136240472	3639.63418342248	2571.90753257791	1393.80165859859	36814.2304993122	43498.5021059574	47399.4911865229	45204.6955991912	29155.6092365245	19909.8651710547	32804.5057110532	23350.0805409689	list("Estazolam". "Cyclic dehypoxanthine futalosine")
238	M147T360_2	9.81166374110694E-16	147.049069573851	360.239999744259	1216989.61482107	1173301.92652181	1176621.9879401	1147622.92601888	1815516.66428907	2037651.74640098	1953426.09070596	2025601.41431161	572307.348718986	497676.208991588	555614.342412892	559582.665807195	410946.579962457	89721.1607164484	423971.965467269	430435.944879325	1675305.92101025	1604878.10643457	1630259.65139121	1630346.30777333	751950.140227272	668203.755469727	679527.352629883	689546.204947508	Not found
239	M490T349	1.30917141730774E-06	490.213976424782	348.607142857291	23885.5296476287	31716.948616745	28253.8459095284	26461.4681904994	7286.96027308851	5400.4343814805	4292.28489593439	5992.85069940066	0	0	16212.7959035237	3490.00571369077	0	0	0	0	1551.2145969583	12371.1811963285	13283.7938751041	11184.2747058722	0	0	9781.18792567916	0	Not found
240	M368T582	7.80157564625136E-09	368.145776798627	582.205242008533	18834.2002584839	36389.2720055136	23748.237984592	9136.99415398967	68286.0459483643	78056.4542781577	76925.4077257694	92257.5076440543	66178.7354635624	60536.0213887937	56561.8959433592	34927.9698695746	3258.8663541451	3381.25955240207	2328.18944677681	3343.73590220443	44524.9117710404	72952.8966519442	53422.1421406372	45995.0236178223	7349.08587292527	9847.55791184777	11812.9551465454	5282.98632974817	Not found
241	M138T877	0.0250101531340448	138.0560152348	877.479744316413	4087.48988161351	101332.280404017	3802.99676155382	4834.35210950779	318900.839583903	287335.039468507	258649.71696222	219836.898074315	10797.1695965124	9609.96345521598	85632.2049214998	28450.2057732404	294445.615262245	261124.478697963	206706.968898124	291083.672948984	125583.944401123	518308.077093331	184856.1410537	288620.326505737	124010.19629599	260300.841399171	641944.176818047	37479.7598845525	list("Gabaculine;". "3-Amino-2.3-dihydrobenzoic acid")
242	M143T21	0.000316331199467817	143.034917148351	20.6422658091113	13234.8303691901	12550.8481111559	12715.4168504463	6434.73246142151	67278.1701538741	55012.0481478089	75261.99998322	64989.4276783854	41873.8508335754	21637.2241091807	55413.6870660006	26472.5077972973	26944.8705530253	59938.8002096802	22330.4969286303	22531.5960086517	63593.0689005127	61229.7876215996	130632.89868407	68006.8364686026	55991.1424074019	77305.2931346962	66627.0466142529	49204.9609979822	list("2.3-Dimethylmaleate;". "Dimethylmaleic acid". "Triacetate;". "3.5-Dioxo-hexanoic acid". "Methylitaconate;". "2-Methylene-3-methylsuccinate". "2-Methyleneglutarate;". "alpha-Methylene glutarate". "2-Hydroxy-2-(hydroxymethyl)-2H-pyran-3(6H)-one;". "Microthecin". "1.5-Anhydro-4-deoxy-D-glycero-hex-3-en-2-ulose;". "Ascopyrone M". "1.5-Anhydro-4-deoxy-D-glycero-hex-1-en-3-ulose;". "Ascopyrone P;…
243	M232T143	3.32291437480233E-10	232.101175252975	143.240030388685	513948.069142416	517653.014238282	503259.319854819	561766.970203288	1001066.74456494	864747.328725128	1011804.68784793	966163.235662761	495493.96679758	484205.67256421	785272.786282335	619354.822561849	140834.071996569	55334.6902060469	113982.711516358	125774.892171448	610215.465209635	607215.960144532	617344.115185546	544409.492690973	595713.358845757	474407.373698216	538590.22277767	644475.543280544	list("N(omega)-Nitro-L-arginine methyl ester;". "N(G)-Nitro-L-arginine methyl ester". "5-[(4-Hydroxyphenyl)methyl]-4.4-dimethylpyrrolidine-2.3-dione;". "Pre-mycofactocinone;". "PMFT")
244	M137T601_2	6.4111614590171E-15	137.04375985002	601.463698970155	731160.242048037	711812.137565321	827701.769672183	827792.356305048	1455561.30799929	1350792.64034288	1203647.270175	1297753.55944434	503647.042414929	592716.441297743	699830.00430794	662491.572122833	2207511.24665104	2380941.34652551	2159535.20668946	2491250.52869416	1867251.3432354	1866741.65520597	1776840.06115781	1782955.07135157	1799642.78154758	1899360.05314133	2025360.99025796	1917152.05747637	Not found
245	M133T717	3.60380046465662E-07	133.009913940588	717.09908424036	1421324.18610748	1532896.55986475	1276413.39808791	1538009.5206646	3878212.03205687	3152897.20057813	3437552.58687503	3305762.7596875	1097720.33507191	566215.92924165	2252384.34839843	2547799.32173959	1257489.17815653	1048322.80015382	41085.2962920898	783287.772785664	5541683.53049094	7393038.5727124	8154872.21756074	5229323.34599998	3696221.50298825	1789426.5526538	4647958.17150742	3021731.60580834	list("(S)-Malate;". "L-Malate;". "L-Apple acid;". "L-Malic acid;". "L-2-Hydroxybutanedioic acid;". "Malate;". "Malic acid". "(R)-Malate;". "D-Malate;". "D-Malic acid". "Malate;". "Malic acid;". "2-Hydroxybutanedioic acid". "3-Dehydro-L-threonate;". "3-Dehydro-D-erythronate". "3-Dehydro-L-erythronate". "2-Dehydro-D-erythronate". "2-Dehydro-L-erythronate")
246	M222T473	0.0000566364186607458	222.07702363102	473.460503960562	29289.4731045814	17613.3809396337	18225.4711647824	14824.3471971321	58230.2993328857	51627.4063982284	49349.0988589236	50021.5890645752	16367.9773102783	21470.5761552734	28499.4450939453	23051.8891499781	65863.8864498173	44476.0060604744	38156.1184466251	49551.5377846322	40636.1749816023	69654.1802568091	51005.9638103034	83595.069962097	45901.6333291995	41172.5104076136	49867.4029712554	39067.8716316359	list("Bendiocarb;". "2.2-Dimethyl-1.3-benzodioxol-4-ol methylcarbamate". "Dioxacarb". "Anthocyanidin with a 3-hydroxy group")
247	M220T173	2.53105284675497E-17	220.064818479848	173.223064164701	489986.587940918	474339.092301757	468096.433262305	447377.92945	388101.542135644	371897.284550238	373200.892294705	397381.857648243	342925.096671874	328364.64718929	355137.276461133	354783.15277615	53433.2865456544	45981.0464884848	4041.2530632003	24155.921245316	571430.584621095	541035.770227832	514706.771241895	551019.340998437	392693.116781141	356592.476568604	372798.784121094	402434.86850625	list("6-Hydroxyindolelactate")
248	M122T356	0.00074521900903458	122.061302635255	355.973196057182	4246.68333222883	0	0	2968.56578253278	13183.0540641996	11851.0972992499	14100.0904757061	10775.0830974324	6412.39574657494	11517.6377058017	9013.14556972471	7595.78217764019	21857.5893350752	22934.0243638081	19017.9989317423	14378.9344809483	9226.25250358491	0	10093.340184759	19586.0359312499	12031.9952906739	13297.7956670619	12899.811436971	3784.58746524749	list("ortho-Anisidine;". "o-Anisidine". "para-Anisidine;". "1-Amino-4-methoxybenzene")
249	M130T325	2.03011636068508E-10	130.039343001828	324.995367673481	87804.9990261276	100560.135167397	90011.1653468053	89522.8609333335	758430.980322256	825921.177844366	948158.66153783	898431.392105163	536303.559604362	569178.539046509	597694.155791689	194613.011465371	1500043.96950659	1461458.41697596	1767605.55173443	1402220.86252573	815958.10193687	737386.886163653	776896.716428093	523601.967040123	868694.162016309	1077526.55627912	843650.427047145	1016730.62195542	Not found
250	M252T882	0.0000506798770040066	252.032460754922	881.690748002197	3449.29656003833	4573.62350906156	5169.13314525892	3881.08213040369	8851.56769357919	11676.2803521118	9872.05272776197	10423.455446167	8649.4304868717	3593.00076228487	5716.48323096371	2489.39217201739	1364.63715329417	1522.27811055249	0	596.384878204845	6647.67839336687	10977.3863678831	10733.33771269	10486.0008859863	1997.7769237869	7789.16986313409	9058.27889461835	9962.76363743088	Not found
251	M277T181	0.0004274850379088	277.119073576279	181.017898515804	1246817.45989551	1301078.38272241	1407519.1505874	1452948.91952783	883425.516339844	795562.729298342	945993.373476562	877925.397958984	857232.725782837	749207.750767212	1151662.6193706	1086902.7644696	1292851.17538867	1220741.07059448	1212816.22216114	1236799.74341601	989339.786875001	855151.811249998	934150.836544432	777847.264048463	2484394.17221739	1323544.7653877	1520902.36653565	1534492.55581473	list("Pantetheine;". "(R)-Pantetheine". "alpha-Ribazole;". "N1-(alpha-D-Ribosyl)-5.6-dimethylbenzimidazole". "Oxadixyl")
252	M222T1790	0.0000809091242714224	221.939557613491	1789.81587204482	12890.6832241932	22917.1776791597	43757.26251561	19339.7838063624	101464.643234518	86251.3020432876	82931.221221869	96523.4467197602	67176.3183014225	35480.9677695789	88753.3684546755	97228.7343136395	0	0	0	0	73509.8231084635	105420.124397139	95570.0237650696	146802.76757999	42731.5816727705	21306.8493612994	117170.056139471	43603.1681766655	Not found
253	M117T391	0.169735783649638	117.046044205801	391.193351646244	37762.849735781	33364.5753874512	38698.9436578543	35492.9731068456	4800.754807864	15981.5508856282	10813.9811770723	8001.5618769758	14452.7816427785	15915.9017871935	15155.7530187581	20444.2545850032	9958.67942086216	6313.54429104088	14924.3519888542	6378.9138780629	14079.3499802434	2861.9962123224	17023.2424350633	62815.4021019855	5339.0820011053	8360.05246750004	4815.25606812236	56131.6668610384	list("Benzimidazole")
254	M123T43	0.000175590433377985	122.96767468237	42.6334530672739	31590.7535240179	26996.6042442768	31350.8731476775	24317.9288974839	13082.2846553407	8522.04515995337	9741.42733579812	9096.5830584412	25900.3414031686	41837.8186827929	5544.34761845598	47819.0676789492	34584.2393559896	34756.9347956055	33578.8520568389	46140.6920229492	13320.3721442324	13965.0941088174	8480.35177017034	6148.50747174884	6640.47667201704	8238.14707203819	9945.65172117357	4839.45965519413	Not found
255	M170T703	5.21735064387971E-06	170.045863229494	702.990890474129	48851.7728125001	41569.2559242553	36764.6680874295	38668.5464611593	62300.3917541503	69487.7683979489	65535.2400371745	73008.0818583173	61448.3620148112	75728.7644158124	75851.7226619874	86981.1707521666	43938.9718022462	43884.6247059006	26560.0888667147	34439.9278358798	52178.1139663975	50277.097793445	53976.8765712327	69758.7240816428	47231.6297407227	55836.6569183347	53704.1237528754	55858.2620897462	list("2.3.4.5-Tetrahydrodipicolinate;". "Delta1-Piperidine-2.6-dicarboxylate;". "L-2.3.4.5-Tetrahydrodipicolinate;". "(S)-2.3.4.5-Tetrahydropyridine-2.6-dicarboxylate". "5-Amino-5-deoxy-3-dehydroshikimate;". "AminoDHS;". "5-Deoxy-5-amino-3-dehydroshikimic acid". "2-Formyloxymethylclavam". "Cetoniacytone B")
256	M233T1158	0.000919453430294926	233.030092993569	1157.65463938909	32220.5472191163	48448.7380490944	17561.2557975772	19210.8401509094	115547.077354125	99048.1343658437	109388.134940681	100403.893258667	26937.5632143655	32803.122376949	34046.5546965143	7743.06511305688	168515.562927246	120612.357077942	82239.1743524576	107231.094739126	93869.3435166013	123505.50718689	45244.0602241207	96273.8054057181	51050.4751531106	136333.185824951	153930.800433351	53607.5889618391	list("2'-Hydroxybiphenyl-2-sulfinate;". "2-(2-Hydroxyphenyl)benzenesulfinate")
257	M309T1043	0.0000126239147325976	309.044316648483	1043.1310811691	1171.6706683092	1124.42414483299	2235.9205821539	1845.5422149537	15615.6233314346	20403.0363275452	18305.6911403837	16512.7083240334	5485.5246622275	7597.66573019807	9152.19616885381	10109.7828112791	12931.2284327807	10904.0952817423	11164.0242681884	9679.67151703647	7084.72179164306	19840.0299843749	9970.93624076836	16484.8018630701	10101.8500304843	11545.1266777626	15788.719619529	10710.6382030628	list("6-Demethylsterigmatocystin")
258	M114T383	3.68838373888013E-07	114.039059307341	383.253973409334	66651.177712148	66044.2762168579	64574.1723754882	62594.1874959162	54511.419436479	51162.0975844948	47766.2303007508	51397.0282137341	53875.4997422374	51941.3308999211	66086.279752741	55109.4070520325	34347.1853154672	31894.2521526819	36877.5322897221	31976.0385298919	53289.9645466919	56871.2569918213	55212.5650549623	58366.488600769	63795.078909213	50806.2170184554	66349.4180955048	53037.9011475321	Not found
259	M95T667	0.000487776653284126	95.0064140442013	667.113767411603	195436.36647917	211375.249319368	235649.392797263	250624.153659818	8610.56566769381	5181.11357311596	2122.00482214942	3570.74273344358	229099.485861234	236282.592571863	5515.82635574759	5972.04876042754	159773.649093633	178602.218643226	171058.800726289	1518.15369642713	9234.86597851554	9454.18337744247	9674.08404101558	12019.8558254927	8781.85608630375	2146.69884858732	10769.3283951012	4907.47558216478	Not found
260	M190T474	0.0000761112079718265	190.072037049917	474.097477233819	260552.395973145	289923.040441272	261151.903443936	250112.657231934	333323.902977539	363037.931694173	363498.127102013	379235.880919026	292174.644144265	326952.451295165	328526.425662761	297218.138661665	204956.343469239	175545.695025923	175227.905592285	179819.182778986	340992.489566106	368950.340394979	327423.387244873	549478.131385011	325733.015687188	267488.371989183	307452.843680138	273983.308005504	list("2-Amino-3.7-dideoxy-D-threo-hept-6-ulosonic acid". "2-Amino-5-epi-valiolone")
261	M457T340	5.77718600549315E-08	457.229109992887	340.04200109094	741.512927289016	0	0	0	1549.16178405259	2309.29165630946	2361.75819558641	2234.49068355382	13715.1318460841	5375.11223089889	2989.25205896337	0	29240.7950622142	22007.869386081	21532.4020164948	22259.5940029908	0	0	0	696.230262711802	5728.75913852332	9712.04337594	0	1675.5493530724	Not found
262	M195T40	0.00804877369852205	194.93982328799	39.8261811363113	18452.1176018249	8588.15210235516	5639.50622882992	3935.20270556119	45839.5974037566	44859.0721695117	39285.7492417236	33559.902226294	85653.8327885964	36416.7040914551	87619.7991687972	35198.2047030517	52380.982939209	21933.6696272644	20386.1619075586	26416.6289583333	42116.6917492969	37434.8318269043	48190.9115943189	62204.1387785017	61056.3531051459	25506.9264016032	17006.126134375	21443.1858304321	list("Tungsten carbide;". "WC")
263	M143T98_1	0.0283565730062753	143.034923641361	97.85910566751	11695.1842702115	11231.6808784898	15558.0471395214	12358.1717060907	45071.5580046563	45622.7378845825	55210.5175605937	43461.3211329102	18750.303338857	9774.64084847542	35853.7275851336	7051.28057457702	7358.9261804606	65110.9835432292	22836.0541805084	28968.4243561522	39442.6731731055	34092.1458440466	17560.7228296905	45751.1746473536	45901.1936702692	44781.3653396756	44769.6305083334	13204.1776481431	list("2.3-Dimethylmaleate;". "Dimethylmaleic acid". "Triacetate;". "3.5-Dioxo-hexanoic acid". "Methylitaconate;". "2-Methylene-3-methylsuccinate". "2-Methyleneglutarate;". "alpha-Methylene glutarate". "2-Hydroxy-2-(hydroxymethyl)-2H-pyran-3(6H)-one;". "Microthecin". "1.5-Anhydro-4-deoxy-D-glycero-hex-3-en-2-ulose;". "Ascopyrone M". "1.5-Anhydro-4-deoxy-D-glycero-hex-1-en-3-ulose;". "Ascopyrone P;…
264	M272T378	0.0000009839480245064	272.124972906567	377.773398222416	745808.283535887	771495.041449219	927246.940909255	838874.388637533	1280860.20705198	1475909.27949888	1259261.53570117	1450708.15471695	1124001.51122001	1170064.81504115	1438629.62736496	1624769.43535457	1145673.26796823	1028911.12053432	1038176.32022126	1087194.74125893	1727692.12975446	1700469.68146394	1831348.2479994	1903204.25251923	1405893.57075901	1046170.06949519	1518355.2713113	1259341.288875	list("8-Allyl-2-phenyl-8H-1.3a.8-triaza-cyclopenta[a]indene". "C20916;". "Tabtoxin biosynthesis intermediate 6")
265	M271T1222	1.41544982419E-10	271.081296153933	1222.17679587248	769774.584125096	771655.47688973	772957.812258776	748238.903732191	179772.968572998	2617.62940743953	41583.3787287609	10466.1685662098	117094.175186418	121914.678678858	250571.856374533	314022.980302375	141186.653462316	154012.753129849	67238.8999956091	18804.4091234759	9417.56074541558	11349.0521921557	228024.271734821	75083.3761379057	55821.9079701216	45312.4549285354	11194.2001368379	40925.7112534283	list("Arbutin;". "Ursin;". "Uvasol;". "Hydroquinone-O-beta-D-glucopyranoside". "alpha-Arbutin;". "4-Hydroxyphenyl-alpha-D-glucopyranoside")
266	M600T149	1.59336563588699E-08	600.247759018017	148.507344220814	368358.541572265	371350.002473572	381252.009960938	375957.863178267	310312.438754882	289792.110087579	314973.564948731	313996.022096591	193330.611769214	182314.229876221	303677.449026434	268873.87548018	125520.944210216	93802.958969214	98919.8538432175	95589.1016281467	284597.960510864	313507.118273621	299641.37888299	256254.78712773	264025.514317805	200217.78871582	288450.936584916	234734.376053866	Not found
267	M227T113	0.000591560527576095	227.201330313215	112.798568548807	3903.83808949313	10570.4848845442	5867.98236588164	11113.054755438	39023.5597926872	44141.9017589956	50102.3596891237	55363.186017607	37357.8348854352	14906.1735279931	6634.28541245238	18349.8610920815	5950.94307775618	6628.01238225666	26109.394112425	27941.3630784134	58086.3882135731	54699.9567214437	33302.9616694019	45212.2073583352	90334.8796486816	42525.0691220014	42785.3896170556	123565.433880354	list("Tetradecanoic acid;". "Tetradecanoate;". "Myristic acid")
268	M70T361	6.16858696823845E-12	70.0301193352563	361.442320817227	22879.8499790039	27886.7876107701	21574.3221850587	24980.5209905598	39929.7400613065	39607.8106299234	37064.9816758898	36784.4901102025	7108.82111264112	5005.00948515463	6894.32785801379	8066.91586067121	827.690553845182	900.084536577769	0	1518.7860344493	30629.8723637085	26972.5708947405	16391.9390483089	27852.4758713728	8315.72972319454	1263.11449261349	5155.22256843412	1983.76093124426	list("Acrylamide;". "2-Propenamide")
269	M390T1140	0.0000156946818590612	390.043890250664	1140.44774811508	2613.32107556495	12374.447298045	7343.65979997669	2459.03084798737	24639.7571984129	28863.7288998647	30124.9194385783	35677.0926520241	7276.11185217611	22413.5795867366	30021.2863486551	30074.0224907225	8615.72115596504	5788.98936237832	6889.9396860883	7589.3058292327	2483.62380323804	11868.2375865994	13857.2668656006	4076.83248004747	4047.20541658263	7792.69181294751	4248.98918927004	2017.15646115434	Not found
270	M145T172	1.21801133275628E-06	145.077093376794	172.371452430551	10018.9879541652	17444.4364332794	27919.5258625976	8055.21998771374	64734.8998813881	67550.0365511066	60052.6934046937	48568.2560358797	17895.0653826414	30743.0078678375	17279.7256171056	21542.0582546561	19227.0283630891	23173.8659997796	34562.7519433225	35691.7074998932	69589.6038627139	92810.9457812499	72125.6469140626	79220.1448965611	29981.1692998205	41281.9812882427	69873.7465797832	28230.0091776485	list("Dimethylbenzimidazole;". "5.6-Dimethylbenzimidazole". "Myosmine". "3-(Aminomethyl)indole;". "(1H-Indol-3-yl)methanamine")
271	M338T170_3	0.0014532383402882	338.156716897307	170.386266145633	10075.0160941606	30842.9917252708	18014.0833887276	35552.5049252442	5786080.72739826	5447165.83276259	6129644.41302381	7015425.68790861	11897.8541710116	48710.7198339844	19282.2531006506	51449.3105800781	2782045.56182428	6716.57193544688	7778.20897347719	9366.4572269187	6356395.10226795	6583063.71407006	15084.7500876839	11444.9632527249	5438958.11086326	42040.2048176695	5781673.96088977	4563603.62048173	Not found
272	M421T1118	0.000937006988843308	421.087822696651	1118.38079467652	642.575086974033	3180.64219540717	1264.95191336767	1080.13330666495	34314.6363657927	35839.3922001648	27877.2466566947	28088.6665974732	0	1724.04645387422	3995.8831680185	0	4731.09677061745	1020.36046462268	1924.1478611626	4156.69162429365	6208.24013371782	37994.4899049379	8971.29172914141	26968.2516935223	3812.19181318265	4902.67277890686	35925.0431638405	1316.05971013846	list("alpha.alpha'-Trehalose 6-phosphate;". "Trehalose 6-phosphate". "Sucrose 6'-phosphate;". "Sucrose 6F-phosphate". "Maltose 6'-phosphate". "6-Phospho-beta-D-glucosyl-(1.4)-D-glucose;". "Cellobiose 6'-phosphate;". "Cellobiose 6-phosphate". "Lactose 6'-phosphate". "Catechin 7-O-beta-D-xyloside". "Mangiferin;". "Chinomin". "Norswertianolin". "Tripteroside;". "Norathyriol-6-O-beta-D-glucoside". "P…
273	M239T124	0.0359377378895601	239.140001733818	123.767688561638	107379.159860165	130721.208148723	122505.066902933	118324.570577768	58985.0220990322	25035.8604930946	43200.2724175753	25658.0508709286	59483.0320418027	197681.901658101	69016.3448986287	139227.878245987	147769.639807292	211821.405612183	159127.729529101	251514.755507813	26358.8309217059	44360.7482055367	33563.7742825606	52272.6029122584	50842.8158832237	349238.903527221	56312.4504823932	81133.0362801489	list("Pirbuterol". "Dehydrofalcarinone")
274	M369T1140	1.08338139723937E-06	369.065185722973	1140.18824817248	156408.953321614	203999.944958216	215603.047324784	203994.814273682	330647.380117	320996.175333659	322892.173179086	384357.04382136	202790.938043011	183335.794426168	310108.263372803	302577.515709023	113706.745706176	98382.5979827879	94069.6263742675	104477.409332275	121147.776994106	227505.719758824	196009.552534655	183930.700513634	105339.744043056	142729.457745819	161302.569644447	80795.7546743537	list("Digalacturonate;". "Digalacturonic acid;". "alpha-D-Galacturonosyl-(1->4)-D-galacturonate". "1.2-beta-D-Glucuronosyl-D-glucuronate;". "(1->2)-beta-D-Glucuronosyl-D-glucuronate")
275	M135T438	0.306678141032571	135.029805008269	437.583583417119	619258.045730544	656497.775979554	588626.434558913	695064.06823549	863680.048143556	877758.291868609	933854.290456055	991037.960322265	1164301.25068149	831489.921946874	1108329.52259009	903366.069161935	1202658.87415161	843629.109171875	790521.245890721	565648.764892577	793686.821936973	824145.003552824	929834.401059407	2141851.88265821	785081.489538975	1404500.03419729	950577.132858805	911090.013693672	list("Hypoxanthine;". "Purine-6-ol". "Threonate;". "L-Threonate;". "(2R.3S)-2.3.4-Trihydroxybutanoic acid". "D-Erythronate;". "(2R.3R)-2.3.4-Trihydroxybutanoate". "D-Threonate;". "(2S.3R)-2.3.4-Trihydroxybutanoate")
276	M313T333	0.0000746316643706384	312.65368361672	332.964708948031	47069.7509803183	35177.3783707161	115313.094132387	136896.041777692	390622.666494745	484821.214404123	539122.6150886	584324.363335315	590841.807391035	514756.072997461	213223.659403923	71469.0762931832	1462.14764710366	788.694337897223	0	0	265785.310363585	142663.876889545	154442.959375555	195409.616620673	520219.422910644	431887.397271738	244313.932066567	436932.532052124	Not found
277	M470T311	0.0000511972244383358	470.223910389526	310.712489340609	34992.2099417725	41987.0082795612	35932.758779072	37939.9161216845	20753.7969118317	17494.6856734703	12780.9955060175	21981.0133240442	2403.2632920349	0	27469.7184521483	26456.7956981519	677.875964732955	1935.14269920023	1583.70667207332	741.668697195658	19704.5067280353	21532.636712651	15382.2322906611	31575.8697999063	12953.0467493564	3152.84318871431	14871.2436147213	2461.90222775304	Not found
278	M261T175	0.00130837446414339	261.09923263874	174.979415725724	1483085.73650116	1477343.33153015	1603025.69702584	1595833.50718492	876859.103190567	701083.182051982	1016953.455534	853526.459212363	672008.927110787	675784.095069627	1168950.8409171	1066069.81308198	17312.2623405038	18414.9351604004	19102.2200946288	24926.9579811197	860983.990992816	825894.060266786	784642.888864672	722951.507667356	9545.4567065804	1362002.94957293	1685364.55267964	25544.580010547	list("Oil Orange SS")
279	M385T1244	0.00891745143110859	385.161757041005	1243.70479926439	2474.21748770828	2005.68337158942	1649.92218376303	0	18266.977452393	23132.9334810639	22538.2043108806	17264.9277033741	50001.0023600883	23431.8846556124	12805.7998003146	21618.0213044403	19511.0395724487	17616.5793146233	25168.9752797786	28321.5113410151	13534.3841999605	12922.890577052	8179.00230896018	31131.903377533	14120.2826742174	19826.9812894847	8834.36716660324	19876.8945657345	list("Burseran;". "(+)-Burseran". "(+)-Eudesmin;". "Pinoresinol dimethyl ether")
280	M230T159	0.00178377829651397	230.103191844196	158.64377357019	14166.6524666883	14355.8858318651	28749.3606278036	32397.7192753532	96913.6001375185	97273.4603386639	127805.94526727	92752.6986788909	44623.0279793259	75656.4786049805	132175.736472559	40668.4488081141	40892.6891987757	37788.2275444663	32614.3206660364	61024.7836866049	113433.080673814	139390.194847851	137009.444169824	56499.8313649735	130594.190415388	65104.3918167941	64482.9465829038	116496.090045694	Not found
281	M243T1185	4.09830635806821E-06	243.075180402282	1185.29786585895	151126.03265146	138270.479149984	150416.888598632	101338.154142455	20862.6376119947	16055.7335091057	42484.1344467759	7345.34028083279	53430.7053164761	88414.484045863	59630.5480749118	55889.763933044	209398.76370247	142207.527153503	233221.103660426	105713.791997565	9575.12767577672	33053.8180237659	20525.4344028427	92616.2246232717	24895.7217820466	24590.3131677646	28498.8698551057	23776.3713657846	list("Metiamide". "5-Azacytidine;". "Azacitidine")
282	M123T1766	0.000244173925751108	122.967564673347	1765.93302296306	269273.316809617	54926.4764136056	27372.2210928593	45214.7974972472	1436230.93439147	1329627.45950996	1116731.45967619	958801.329494537	1096260.87521249	3558673.71972656	718528.639381445	364332.695948997	43858.6720507312	35970.938461653	1352600.66934494	1350748.61141638	1694296.66230279	669565.425068062	635662.713444946	442881.243858819	4032645.30350329	4836053.1171117	1965539.88914886	5144641.55369142	Not found
283	M191T375	0.00178007757802766	191.071257091944	375.245764205745	119842.863031592	107277.18904541	110251.796478882	101554.833077661	175847.11098938	165730.257025488	190041.501712549	197130.115565552	75724.4544955443	100886.977606112	194068.700582911	139048.312245317	50947.3322115385	63351.2771735382	76022.9451473461	76567.4788756499	149460.324703047	186209.679381658	184060.130854919	77129.6449759742	118886.739433789	139080.325861133	148874.267110693	118067.891725647	list("Carpacin". "Myristicin". "Sarisan". "Isoshinanolone". "cis-1.2-Dihydroxy-1.2-dihydro-7-hydroxymethylnaphthalene". "Nakitriol". "Dehydrozingerone". "Coumaryl acetate")
284	M298T698	0.00594191287026451	298.06955749302	698.344354057524	176036.164695951	167417.006288539	165924.479510351	160511.445728833	136092.175059985	137358.418637512	125653.378879282	141064.375541992	168579.228723014	156810.060399547	112811.985189331	111323.334082697	199833.882254736	222305.8488292	247086.802112291	249260.57477417	269919.522632882	220467.292591647	213716.387462821	228202.791964941	29170.0565156136	218696.428236782	110696.953854839	215410.274469762	list("D-4'-Phosphopantothenate;". "(R)-4'-Phosphopantothenate". "Avenanthramide A;". "5-Hydroxy-2-[(2E)-3-(4-hydroxyphenyl)prop-2-enamido]benzoate")
285	M96T38	0.000632551075032962	95.9802497336432	38.1406780681979	19646.5792188464	17858.4550823001	21048.6333924293	19999.6515381675	103946.389280058	100096.311990471	123447.410899205	103069.327031576	113454.220029753	20772.8961980692	38238.9369323381	31991.1989145432	24753.3530000844	25302.4193974298	22749.3189156437	24604.7620092384	129422.699548039	117000.956591225	181835.174824432	170320.073898281	258818.336721076	138296.598404941	75969.1359691406	69765.8348502815	list("Phosphoramidate;". "Phosphoramidic acid;". "Amidophosphoric acid;". "Phosphoramide")
286	M208T416	0.0000121366500344516	208.061483277803	416.095364854288	267077.338891064	283067.809200358	262682.278944532	233588.791744291	650125.184568173	554520.627026368	527268.59748379	578735.808011165	212628.087236417	254577.167589559	325368.796297607	297366.326012245	612893.283959203	996714.792437826	1123104.05495313	846634.753787109	990712.210019531	860625.118973256	928572.469483258	407853.426367639	920422.922583074	821848.534970748	659106.367282552	850413.33217204	list("N-Benzyloxycarbonylglycine;". "N-CBZ-glycine". "p-Hydroxyphenylacetylglycine;". "4-Hydroxyphenylacetylglycine". "3-Carbamoyl-2-phenylpropionic acid")
287	M224T45	0.00168880559636455	224.16535913616	45.2694971954667	10480.4124001524	5828.69503699102	11984.6189007328	6235.99726957851	45200.2150051969	38146.2944010341	32080.8253553999	34848.6990153429	37190.2584387886	29591.7554294308	35082.5357368554	14434.1848126447	13137.0222398261	57956.059641709	17111.0769497982	6119.80263109715	55405.9897744736	45356.9524337217	49220.6535486881	51015.4482554888	50876.2386073608	47511.790684195	35727.5738561578	27705.4279769831	Not found
288	M134T814	0.0000017133236436669	134.017576244757	814.187066615337	201303.733217275	199141.687091398	191428.683100902	248309.853858521	848272.979644294	691702.306812712	893360.306842545	861550.91438501	727199.578629297	630553.827438805	185756.062075528	153846.787193881	60338.2338781278	47715.5727409177	41718.3568398378	24305.1707299114	687819.631055691	610593.533811196	993965.298805576	622497.523807004	829832.827770738	996037.987518331	841336.015208742	1322476.52280133	Not found
289	M113T148	1.022801139473E-10	113.072145493621	148.082025989792	51819.5823335083	46792.2332204589	48740.2909381592	56573.4983387587	27826.8737203138	29224.7240671995	33997.1893656413	30945.7290082872	21803.391889117	16680.7465792131	30638.4095307617	26923.8308581583	3347.95421172965	3449.00892149289	4158.17373938776	5417.99579315694	18869.4242134183	10543.2098783841	19590.4383672518	19297.0564627686	10098.6407359375	12917.4263425807	20346.834984375	14340.4116722921	list("N-Nitrosopiperidine". "L-Prolinamide;". "(S)-Pyrrolidine-2-carboxamide")
290	M613T918	1.56387160897853E-10	613.017876555455	918.232985013707	160674.568127539	197957.807776464	216095.623522616	208648.073802914	70704.0871699218	88245.7321012836	61892.2554165852	97547.4343785199	14081.9077851333	12225.773130163	26346.1963952509	13689.5408624597	0	0	0	0	66106.5463131655	61502.4143936824	54872.7829589844	46035.6001413603	64346.9111276044	13491.2653824657	81219.5216036929	27720.3138705497	Not found
291	M131T755	3.16522285290065E-06	131.091217743982	754.977661436374	22518.8950865902	25956.6435348106	28764.0480129119	15146.1314241169	91311.0300404013	106757.782600341	125810.52021403	102206.236818409	37737.9231040948	58306.4932474411	97067.7087628075	58370.1059499816	37525.5019200457	14101.8757348279	29923.095362798	14010.6137030349	68510.1362717288	95147.7142058451	81371.9852683649	101477.907637167	77610.5406063171	43944.6593429903	91654.9591820853	71788.3478966967	list("L-Ornithine;". "(S)-2.5-Diaminovaleric acid;". "(S)-2.5-Diaminopentanoic acid;". "(S)-2.5-Diaminopentanoate". "L-Asparagine;". "2-Aminosuccinamic acid". "D-Ornithine". "Cinnamaldehyde". "N-Carbamoylsarcosine". "Indanone;". "Hydrindone;". "1-Indanone;". "1H-Inden-1-one. 2.3-dihydro-". "Ornithine;". "2.5-Diaminovaleric acid;". "2.5-Diaminopentanoic acid;". "2.5-Diaminopentanoate". "Indoleamin…
292	M669T374	2.71911852288587E-07	669.270631777218	374.356418569054	39764.0807395231	42562.5497417805	51440.2139282891	42022.4180348969	7989.81712331148	14560.55296875	9243.26511472573	22461.22592277	0	0	15994.3913408203	14989.4795654298	0	0	0	0	13087.7862382812	9708.34650243298	20991.1294179688	19687.8349117258	2339.33412821313	0	17480.4016719983	0	Not found
293	M109T218	0.00130238325987372	109.040786156534	217.961257176193	25005.0766627452	31648.1470959	29199.6766115811	26473.5226079768	127894.168500976	159382.125740859	162801.561101359	157765.966748707	107279.124673997	47985.3561086262	196000.290943359	10018.3646560283	22067.5409000706	24534.9868615263	25092.2108855283	70310.3951942093	112723.783778851	115595.281228839	160157.370745511	257106.792123033	120145.993978083	114233.885754772	172226.616667697	128195.58603499	list("N-Acetylimidazole;". "1-Acetyl-1H-imidazole". "Imidazole-4-acetaldehyde;". "Imidazole acetaldehyde")
294	M60T670	6.39924868810352E-07	60.0094360873521	670.294035942085	105992.896283661	89404.0567737062	129636.36439331	100415.202600728	17906.2749132673	46020.9809317779	4032.25173219825	19320.3436625894	43460.2724272904	52774.8345027736	34422.4056827702	93916.1648055985	31448.278971081	36003.1239324734	32883.7956570913	28813.6472729036	1873.42182540805	26048.0102123291	22001.8594089211	16837.8021418457	14847.235518303	1996.19054253637	20853.0374489968	4578.25986897412	list("Carbamate;". "Carbamic acid;". "Aminoformic acid". "Nitromethane")
295	M231T992	2.04640539509671E-10	231.014438226596	991.951181483408	344565.743623386	375760.005646837	359126.878255005	366307.728964844	656387.774432748	700290.267598073	739973.133556082	774969.706175538	956442.756787167	964189.334094955	1053660.17916166	999003.774952375	537555.041740277	492046.095133961	426753.538751333	503354.679923501	659754.458148439	720738.979752445	654962.407486782	877173.971837814	526514.394137851	552952.620077882	647665.2225563	581867.294183519	list("CNQX;". "6-Cyano-7-nitroquinoxaline-2.3-dione". "Diuron")
296	M451T134	1.05604434809953E-06	451.292236847376	133.779118829366	28542.0794389037	26917.9433424314	31458.4976757812	32236.6189467631	18272.5509981849	18219.6138864258	13961.8289949226	19811.3166837972	14804.1411904297	14177.7966348885	23168.287291016	16170.6152075065	4746.58440146622	0	2138.8877121261	0	10549.3217482504	12732.0845045733	12360.1742444198	16850.8774414063	29903.5423008791	10702.5237553711	21691.4775670166	24113.934765625	list("Repaglinide". "7'-O-Dmethylcephaeline")
297	M140T838	0.0432539522674116	140.071695837739	837.930018392401	17979.0158552771	91766.0155344235	36169.5051090494	35462.2808680554	276818.121036718	210201.027946875	212643.555969922	187834.538300989	2844.21436923617	16402.7342114257	74776.7952676756	23595.1452186144	262590.173518262	173152.521591015	161967.475616832	205258.07289873	131768.472594417	485003.691884763	169254.476724658	206198.356671387	114524.390908081	239930.0009438	575358.844861229	62671.486970984	list("Ethosuximide". "Hypoglycin;". "Hypoglycin A;". "Hypoglycine A;". "L-Hypoglycin". "Arecaidine". "Guvacoline")
298	M475T1190	8.61137635803334E-07	475.254982873155	1189.824827375	12933.5767801249	13621.5229980131	7924.87749690434	8691.85305107561	28205.2775736412	39668.4879367833	37809.394491827	36200.0791939379	41532.1943617217	43520.9606897878	31809.8576699654	42545.6522181541	33297.492375	29908.312685394	37358.7542582598	39336.9974986579	28430.4339875086	30937.6662032232	19026.0502636789	24232.6121722409	24221.2113734157	29210.0570645357	16341.7237445985	21584.6152008569	Not found
299	M132T61	0.00473570538903931	132.056699761513	61.4611645604425	14122.0343334922	15907.0740046889	14181.9434731412	15988.1232011595	62462.4181191726	74069.474838539	59777.623640792	70441.9626198807	36857.3247381663	19202.4051013925	50578.4634351642	5808.17502811413	20480.8637178717	10015.8815424185	79225.9902340223	13795.8318976896	56819.0279682211	47158.6629705259	114152.628055954	144596.855258532	61296.3597250592	46879.0167844617	66613.9301951188	100280.522479959	list("2-Aminobenzimidazole". "4-Methylthiobutanaldoxime;". "(E)-4-(Methylthio)-butanaldoxime")
300	M182T597	0.0532347863766164	182.074924114401	596.56571564114	3216.24727375029	4480.20548162675	2334.31447675607	7822.44498944216	29645.9084636107	40797.9472423585	32026.2842923584	29713.1247062017	39381.0065268419	37892.2495021591	38859.8375684086	43390.8618190683	53329.789979736	20022.8618272192	112441.51378062	18317.5237496179	7914.9120122661	7039.63605695382	10788.6083521184	61053.0651648393	16709.4663877441	8757.45933117149	5678.47134228089	18112.8845898609	list("2.6-Diamino-4-hydroxy-5-(N-methyl)formamidopyrimidine". "Chlorphentermine". "2-Amino-9H-pyrido[2.3-b]indole;". "2-Amino-alpha-carboline;". "A-alpha-C")
301	M367T156	5.89360584529216E-08	367.212425083645	156.260414132175	2337.58879320128	6427.53959557218	2755.46447788336	0	15886.7330146758	18494.3190527343	19967.8359269043	24667.8804864502	16340.9636487305	17246.2084365723	20132.0921896282	20933.8035195801	0	1636.39280983448	2191.84952720247	0	18672.3057653808	19226.0555366211	11973.0556192385	15989.5130172195	12728.2752943687	2392.16860103268	5469.2325452191	3035.4841212714	list("Prostaglandin G2;". "PGG2". "6-Keto-prostaglandin E1;". "6-Keto-PGE1". "11-Dehydro-thromboxane B2". "Propantheline". "Platenolide A;". "Platenolide I". "Cinncassiol D2". "Cinncassiol D3")
302	M416T698	6.48742062929267E-09	416.130082776074	697.540211867353	469708.387213195	487504.783989286	524063.398396377	513391.746920508	383049.148339758	362440.10910821	368255.348145996	392074.504657321	390593.848831364	377715.449305745	435998.005729528	495471.488120066	190644.504804544	132973.349601696	169947.12722792	188330.97864535	376197.053735808	378586.458165675	369200.514707725	463226.373958265	374075.321548461	302883.321344971	384412.328412438	332912.059156024	Not found
303	M412T1196	5.8762311220692E-07	412.151755110565	1195.53596817177	12798.7981628473	8420.41736166184	7737.74678154628	7843.987627908	23173.7552476601	26407.1382960391	20973.3388331283	19740.5692671291	36671.2495681068	25291.8652360024	36046.4910150146	33253.4841992184	20135.8593655761	26181.9257986294	26165.0144499861	24402.1710400464	15302.1679557903	21237.7643655715	22561.0499835781	23064.4087073934	18420.3741935527	19131.0628095417	16980.5906070865	21888.9893359376	list("Hymatoxin A")
304	M425T121_2	0.123318556516485	425.238555158144	120.674338641481	2221.97581334737	1886.3958948358	1302.2057262024	1009.88835090136	4709.8519034985	4088.49609582464	4479.92855392205	5706.29693069832	7160.48935518767	24752.8992792968	1484.25992556543	3378.85457145648	10289.2467966309	6483.29692430607	12589.8949230957	13894.529309668	10219.2053748862	10913.4933037109	9431.42233422851	1307.62603766645	7879.79029195378	6586.59579440381	13912.2733603516	21134.0221919759	Not found
305	M244T565	3.64838153678532E-08	244.028318190773	565.439085748369	21765.9345417327	12225.9542638297	27847.233962511	31065.4977143555	77628.6985759992	66142.4363796064	57377.4729785154	60014.8015297851	17076.1636106596	3284.52029795194	22396.2012987976	18190.2548892551	61378.8950254517	51304.1683185592	48603.0729218106	64523.1688955078	69862.3741744995	81481.7238652548	69733.3598616208	62956.9166398259	84177.8374696368	91566.7937565361	79441.9592219606	58112.0675172731	Not found
306	M104T177	0.0035032975048179	104.068393033905	177.051736177206	3262.45232661497	7913.63528922118	11182.425441386	12842.962268371	29166.0195527344	27715.5688465169	38951.9721976563	31027.0279655273	6765.55370910927	25236.7078711955	26774.466179248	6837.18021270795	0	0	0	0	26950.2011923829	57210.8939518228	26740.34975083	18512.2694347801	35835.0637506452	7499.50951230829	25357.6250191407	0	list("Diethanolamine". "2-Amino-2-methyl-1.3-propandiol;". "Aminomethyl propanediol")
307	M72T305	0.000022831137771028	72.0457257504782	305.261576445459	13663.2450662821	10312.8795377202	11595.2283986113	18877.0447492125	34867.6989145113	39989.2617780481	30339.4940397715	41438.1939538886	24178.6187804358	15549.0357903267	20023.7615906664	9060.75428198416	1097.45708541793	1754.85203897823	2189.73284518027	709.493326157552	102481.419890725	37060.5587534995	55391.0041562402	61940.3666064774	31742.1741538772	35876.232321317	16771.5511137137	32483.5521478586	list("Aminoacetone;". "1-Amino-2-propanone". "Acetone oxime;". "Acetoxime". "N.N-Dimethylformamide;". "N.N-Dimethylmethanamide;". "DMF". "3-Aminopropanal;". "beta-Aminopropion aldehyde")
308	M166T184	0.0000221131339264766	166.054273819174	184.48836766948	49572.1518468006	54334.0260451276	19441.8284570537	75715.4361940556	212846.227098752	179007.017550473	153542.099377286	155908.404110521	221207.309102214	214881.131818088	190981.142451947	191767.732961359	109204.51134409	281803.651169922	213045.429898714	237458.057992933	210057.319845068	196639.748659337	204695.157814534	169128.301578265	218996.783075494	231003.026226268	191476.972729563	237012.652346917	list("Pyridoxal". "D-4-Hydroxyphenylglycine;". "(alphaR)-alpha-Amino-4-hydroxybenzeneacetic acid". "3-Hydroxy-4-methylanthranilate". "3-Methoxyanthranilate;". "3-Methoxyanthranilic acid". "Isopyridoxal". "L-4-Hydroxyphenylglycine". "p-Aminosalicylic acid methyl ester". "Orthoform;". "Orthocaine". "C20821;". "Carbapenem biosynthesis intermediate 6")
309	M244T1108	5.21006235073198E-11	244.166429264545	1107.85454895408	18842.6663558084	13854.9742273279	3592.61836210141	26287.93123966	183645.855541293	220082.979539794	234295.266270682	260935.539069393	234326.263011932	249091.521848145	234152.272006488	217109.828797106	152918.340638509	160942.484508545	163188.444799805	155737.211184999	228015.27872168	214884.522436523	201056.603872681	183438.404563686	188682.670738525	241125.203559266	193880.51770067	236172.81547619	Not found
310	M263T170_2	0.000100102063406225	263.13091227981	169.889370462617	97940.1154976075	127879.412878125	116608.091175426	132154.569812891	48166.2920066495	24134.7692084778	27609.0878850939	59996.6549750977	54847.856664171	41176.1490555151	85124.0955468749	92218.9360437012	63181.9144843305	39227.5523372146	19699.2219940074	48280.5879828643	40439.5539218994	66025.5779680665	20852.5471584149	22897.9901465986	95904.9979035155	60903.7083389911	124262.848447266	82306.0223351808	list("Abscisate;". "Abscisic acid;". "(+)-Abscisic acid;". "ABA". "Amaralin". "Artemisiifolin". "Baileyin". "Chamissonin". "Coronopilin". "Florilenalin". "Geigerin". "Granilin". "Hymenolin")
311	M202T244	3.46168401484741E-06	202.098709147852	244.257122728084	22303.8419043883	30406.9349327393	29061.43711074	33385.0798587646	6238.21272799658	11782.8142886	2432.62738843708	9153.75937256205	26372.5608530602	12385.2516318452	11085.3563098642	10083.5737720649	5777.97635092422	4567.5663471966	1414.52128244567	2919.96751843092	15060.172649489	10430.9031572513	5145.14157937999	4613.88050298728	6857.78816256398	3080.78509744005	3065.64274529842	5708.75349197631	list("L-Tryptophanamide")
312	M226T227	1.3411479207291E-09	226.091495975436	227.323058976388	599262.731373618	649525.368024482	719852.01695151	726397.375330534	156145.056680007	227412.99283257	300437.681495274	60500.5333018115	150778.847867745	65376.7122842762	123064.900074104	200442.623825073	50977.7580393081	79471.0390696072	44176.7068599022	94620.3178368164	251431.313075941	256562.936698548	296638.372200637	159566.550990939	174801.994867225	143006.140377462	274023.153242171	164516.486037643	list("L-Arogenate;". "L-Arogenic acid;". "Pretyrosine". "Deoxycytidine;". "2'-Deoxycytidine". "N-Acetoxy-4-aminobiphenyl". "N-Hydroxy-4-acetylaminobiphenyl". "Flindersine". "9-Hydroxy-2-nitrofluorene;". "9-OHNF". "Ametryn". "Torcitabine;". "L-dC;". "2'-Deoxy-beta-L-cytidine;". "beta-L-2'-Deoxycytidine")
313	M111T47	0.000131306138590796	111.056499172992	47.0760021881242	8338.97219195415	9829.26988661265	8015.6504013943	9710.59730864744	3703.02982483098	2178.72860771871	3924.66366337287	5012.56238821406	15036.2440249512	13035.2180690257	8752.05179101421	8938.09970284088	15470.2545863132	17803.090075531	12527.5144471029	15014.0699965743	9176.79589935755	5194.28729637185	7592.45381897634	6955.74578799755	5294.80341115771	4755.30142611149	6180.49233900112	14130.2924241776	Not found
314	M604T350	1.97512606212436E-06	604.28546577693	350.287330018774	85530.5521471681	117053.145865845	113410.687410645	94863.2870690915	17797.2751123787	46242.1378642192	22646.3920207869	42766.856956988	0	0	24378.165452272	49088.3403487688	0	0	0	0	48171.282894287	49176.8344309082	28026.2076672723	90748.3595885414	13377.9481731882	0	30308.6997345253	0	Not found
315	M282T879	0.0500260565461787	282.038151676315	878.624930420317	892.81662179924	8814.7534911243	0	1074.14794284295	50402.7095865386	43897.9968938209	40681.9657231821	31611.706626892	0	757.307883525713	7542.29470693364	0	62761.1610387113	43635.7888220216	40418.7453226316	46993.6159611815	12836.0108780543	93713.594598947	24085.8217682374	27132.3831005858	11971.0665203683	49179.3963199932	109940.958745464	2026.65300719876	list("N2-Acetyl-L-aminoadipyl-delta-phosphate". "Fosthiazate")
316	M467T1007	1.22220006995404E-06	467.080738763281	1007.05573891943	47079.1981523438	44621.0417985667	43275.2520455088	40080.2676855469	27289.6300714556	30066.9475309998	27407.213203766	33655.5307863325	54001.5071988082	55653.4072390805	37466.7151578592	39332.3944634331	6779.69547479547	5594.75315887007	22867.099833669	9140.54183933544	60238.6248098428	44820.4166290282	47265.9307353513	47278.6410236708	35653.4204881979	45738.1989389649	34560.2010108173	46460.3352983091	Not found
317	M117T360	1.8537975011974E-13	117.038764348157	360.274765953077	46188.7057306586	32118.2891143275	46308.6144355011	39346.3400027704	67895.1551496093	78096.6616420166	70518.6874105113	72248.7240363226	22601.7317182889	20540.6874971313	14698.9278417782	24651.6531259765	4544.99608110795	6039.56932502345	4516.58219198089	5849.28378640102	59566.0422227784	51950.8834771728	57984.2525619199	61292.6197778319	31230.2665209961	32601.8518732244	25490.4337470005	26463.5585421142	list("Benzimidazole")
318	M256T361	2.96831636285254E-07	256.061434809391	360.639869192847	222723.666666104	362093.494267036	272252.507832032	259514.663910131	592488.826712403	635865.495048828	575629.812968749	602142.050971103	262402.008770488	304688.524729114	430328.643338246	325872.736180664	154846.031835849	40317.3028117504	111621.725775708	124155.976399874	422405.231241277	830705.580455078	568176.791114304	508433.531387205	597342.575626333	801595.196125081	900349.278590169	689378.278148435	list("N-Benzoyl-4-hydroxyanthranilate". "2-Amino-6-(benzylthio)purine;". "6-Benzylthioguanine;". "Benzythioguanine". "Validamine 7-phosphate")
319	M456T132	1.46610573181574E-12	456.244496029005	131.921705673738	65136.7156397499	47554.177227788	61356.4076488952	58155.1741572266	108628.201067779	112152.983385685	135483.763871568	130414.363313395	64903.0594799771	58617.8268856223	73356.1593101969	50268.9157800146	6980.37826261849	2876.79500196748	4883.21003334419	13952.7925566212	16700.4097789062	13215.1221027364	14381.3004124984	0	8678.44175102744	18415.2297178222	23678.9439625854	21804.2515762695	Not found
320	M317T460	0.000122368767013369	317.154867152483	460.3125917225	41285.9971582264	81020.8883669943	77427.5015205043	39431.9663757594	179878.873534363	141568.318309644	168751.862811524	153071.999780791	112696.522587488	84644.8940046726	193860.732536865	174282.179229797	42280.5038975126	19730.6142990828	29181.8558444112	19249.5490356058	88102.8722201208	159600.489505841	104137.88935297	104820.151324629	102896.065614327	63921.7160453833	163012.937925494	115039.140176866	list("Fluvoxamine")
321	M244T888	0.0137329576625582	244.046158648788	888.174929783782	25835.7528187777	25148.233653438	45942.5151832949	53942.6504111871	104246.912307942	86988.6060621646	119617.514569287	108965.801466553	56921.5715708009	32344.7788168114	91751.632478027	28891.821144197	86333.6622862417	74210.1528027342	87230.1154274261	70217.8729865061	42621.8755530985	99475.8064434811	44853.7099485582	35493.6498948146	31649.6272030341	37580.4663916609	108497.44283811	31559.1757767484	list("Chlorphenesin carbamate")
322	M252T452	0.0000219249283576234	252.087596586206	452.43225023649	15219.7653660862	24048.4972049983	16421.6867474823	30939.3818390076	149119.312318685	104283.933173182	124629.058738715	122479.629635417	39789.9414775541	16402.0156197423	38393.1489670475	7875.57543428749	206179.543546609	175599.604563281	198653.402743702	192710.523792871	157174.628934417	45227.8107935824	97611.2086319778	41006.5953275792	307263.711914062	183079.705631481	120539.15666147	344868.705226758	Not found
323	M162T277	0.0000044745433931878	162.065557752741	277.357987620381	17022.3318931409	8005.79973945101	15695.0677834897	15272.208492875	37980.7405571778	47812.9558587967	34014.7889085768	40599.7566513812	27283.90534119	12086.378376802	24540.0376145586	35357.6487382811	2888.25699386021	8699.28078425935	7387.69683699477	10109.0359806122	135947.38819336	79667.9487984376	77253.4734082027	106386.372406808	24480.8396806391	87045.9074934896	33278.8919514375	43215.4488777343	list("Ethionine". "Homomethionine;". "L-Homomethionine")
324	M227T171_2	0.0201843165976812	227.201320925896	170.861981614442	47201.6679336544	13432.5077882003	28245.0101981862	43303.2318388857	97623.7171455655	105101.3261087	96309.8791393836	117306.327826108	70709.6158863367	78128.1453669987	99736.4305120363	54565.3330464135	167267.25969676	259395.467579372	246962.478224404	297822.529288549	129781.606438455	88452.6717789407	62469.7738118262	542433.993568908	170440.393038912	404533.737551671	203446.474864508	556161.916231054	list("Tetradecanoic acid;". "Tetradecanoate;". "Myristic acid")
325	M243T319	0.103861427586296	243.062016380542	318.871012451466	4150.39955293405	8878.15991464282	4958.87149665951	3443.63411625616	35840.475260498	27414.4813134371	40198.4995774333	32337.4966358882	1173.43476560685	1417.57070235445	3122.62195534931	6454.71734635955	2997.31350680508	1207.79885480844	1093.31539502933	674.378394926189	15894.6534989473	61371.0380233051	8270.3545361692	27645.2993695	3401.60902047962	5530.99068954409	86347.7133055975	2473.92024433363	list("Uridine". "Pseudouridine". "Piceatannol;". "3.3'.4'5-Tetrahydroxystilbene". "Wyerone acid". "Eriobofuran;". "2.4-Dimethoxydibenzofuran-3-ol". "Fulvoplumierin". "Oxyresveratrol". "Methylstyrylpyron". "2.2'-Dihydroxy-4-methoxybenzophenone;". "Dioxybenzone". "Spongouridine")
326	M652T151	1.00519238254171E-06	652.392047022958	151.048815120431	128860.675526633	138002.820206543	148298.916522705	145439.569810254	106889.524048706	93450.6214819336	99578.9060753907	101980.753487793	27568.7035295209	60119.2981976725	94217.5628635256	32135.8005201539	18333.4469905599	20444.3008642579	9680.10803626958	8831.0969127973	87070.3476764324	88163.1035038522	86258.0717380398	44396.2952094918	61851.7977867432	28291.7104146298	85827.4587603081	27604.0313873626	list("Enniatin B4;". "Enniatin D")
327	M308T980	0.00647377813257076	307.981058277044	980.015597546332	2391.18866617821	6295.07189337074	2675.18947173452	5905.64936917281	16022.8037010909	14392.2635867807	11310.2075401929	15812.5139530707	3004.89005609735	5381.60116056521	6687.57512457363	7800.32825877208	30925.9112786302	20245.6058070068	16596.340084593	17827.535788678	10113.8686499007	22487.0711747641	8852.9885599407	11042.1460984475	7972.34550952551	12927.2712971896	30865.112793457	9231.41853072364	Not found
328	M92T602	1.66956444334017E-11	92.0507525947822	601.501613182498	1040885.15760999	1070025.8657438	1112301.82286133	1072415.98384375	2158596.99115234	2004564.17565538	1832547.38260893	1984813.4761875	828038.681777344	818232.008454107	1080358.71840625	1041405.09764193	3713598.8323059	3021822.90836688	3180272.80517579	3553210.39457318	3127382.7133794	2923662.02903055	3341565.55996289	2826470.13746095	2672900.187606	2631264.75799984	3466538.04004461	2845558.91723302	list("Aniline;". "Phenylamine;". "Benzenamine;". "Arylamine". "2-Methylpyridine;". "2-Picoline")
329	M277T1158	0.00714794177282376	277.019893747828	1157.54534499631	1605.94235055738	2446.54273763876	0	894.504529112194	13592.1637144107	14307.2559619139	11258.4515039063	9613.7013076485	1216.89046484113	0	0	0	16562.7998765056	8186.77298679787	5713.57671496355	3405.26149525063	10714.686774283	13221.2238388838	3062.26844403331	10082.7129743304	1201.89990828407	11721.4206625801	19715.4908706665	5159.00704666557	Not found
330	M393T567	0.000646830238396873	393.108613600688	567.424328270294	63687.1861085816	53622.161019745	54652.521538448	59087.2149802423	36177.5345214233	31738.7777575835	32193.2664930641	34456.7500507201	44467.3068874817	33896.9749706093	32822.8824893189	27946.9297299711	21593.1116821289	21893.7801750184	23312.3028531272	21975.4483704834	43870.0835664954	30528.7014172252	35754.5342794189	16641.6288118285	45273.2947787973	39573.1938398438	17997.3723606362	55554.6767972656	Not found
331	M506T150	1.06614475517306E-07	506.29800192765	149.780911547085	59386.4317989257	48945.3148133544	61992.564272461	60004.7570041233	36170.3278058472	29888.7891565481	32320.2980644185	22532.4207101548	15769.1662512798	16572.9932167268	30894.8219182119	16342.4984523233	5389.77512593636	3963.6574360745	6755.83479436876	7444.9874813749	37930.1387592926	33456.9294865621	42326.4399808594	24049.90330184	35019.5188112255	19774.0490383632	28926.4212188562	40897.0631248474	Not found
332	M217T926	0.0376658276415289	216.928160862042	926.016081195466	4418.97625558289	4633.99643237595	9679.08721312278	8661.21766620934	23613.0644615613	20454.1525419651	19065.6711614188	16788.1869278679	26260.2433613918	20299.4900453403	20194.9332680277	18089.9101901776	12996.9179970969	16794.0714024456	7382.38146187385	22120.4181937089	45733.8080125373	14881.9878574626	41778.808263672	11219.3234083007	31421.4798005777	22932.3196047601	13013.2595143988	28366.5886344556	Not found
333	M489T808	4.09796227611745E-07	488.87452175273	808.243811948538	146754.165474052	121601.855621948	96247.2902851565	134420.40946289	37305.5350950277	9213.05260916375	36354.2102221501	21032.5469706033	13787.1990200718	11148.6489181296	2774.55765903279	9872.35353784747	1423.7541110249	0	0	0	10415.5753595995	12836.5438747587	17853.0342118348	8335.1422287824	81906.4934022648	101158.436573291	23953.5111936164	19982.3962318448	Not found
334	M572T173	1.17446621217311E-07	572.303836744663	172.837791636477	21610.0074961924	3485.48521608802	3554.80692390778	8050.04595503817	45756.0187749023	37666.4455319823	53169.3272851657	51938.7306050941	30920.1848644531	20088.8883743652	11854.9862465208	23545.0924441406	3892.84306703531	3650.27339856027	2068.88768167059	0	38070.3365944054	19472.9253998486	35751.0138401589	44312.676770044	2937.13013619269	5044.9945600438	3657.31749647092	0	Not found
335	M306T682	4.72520410137347E-07	306.04947380345	681.587477469361	92997.7720060226	95819.14541875	92725.149116265	92344.8597119144	71719.0565829262	72049.6485618164	72080.4772114262	79334.7007908802	105686.091283657	96480.8836407882	65288.5053811441	57001.0687937623	148783.573114453	143884.577564819	141917.849794433	168174.827439112	101600.476418457	92091.2842966035	84315.7400429687	87854.1063701661	77950.6897232396	86062.2727529297	94527.8460443604	94550.4584945801	list("dCMP;". "Deoxycytidylic acid;". "Deoxycytidine monophosphate;". "Deoxycytidylate;". "2'-Deoxycytidine 5'-monophosphate")
336	M72T335	5.76124406850801E-08	72.0175538796861	334.946656707123	70627.6799452791	91460.641428302	100490.651633579	85636.638558305	1131.9350458307	7070.95238216223	2503.757607251	7310.39995051284	1193.85620376404	4983.90702202614	6019.28605462129	53781.1647010901	48846.969560669	38121.7393141614	38756.00297211	42324.3962153421	4661.80011832174	10939.1562427349	12311.8075841982	23861.1461221455	3567.98859961349	2811.99385847598	3444.87494490844	638.069706967126	list("Iminoglycine;". "Iminoacetic acid;". "2-Iminoacetate")
337	M723T152	1.14066734824434E-07	723.389020520775	151.512911120744	32971.5800575256	32680.6800551566	22856.4925268218	25969.0809487305	8635.57187457485	2129.49146341453	4710.74550457283	10338.3935509712	0	0	14690.5415487208	0	0	0	0	0	9285.77732111924	2500.563305095	4775.81044081176	2270.89527919171	2397.80822323286	0	0	0	Not found
338	M189T610	3.76182808413347E-07	189.059601505709	610.279403855462	412613.599079457	385062.414360937	375478.095072268	403771.425505006	328823.366071822	291993.740376174	316450.09903076	287338.46271416	342963.241057032	301660.143352755	285287.508451368	257481.350005644	330158.266475499	355943.989396217	367695.882633079	369174.29814613	718044.31559538	570538.748009766	600924.292043854	486570.297348634	405113.103966798	478189.997846591	437216.255150391	502258.873197975	list("Indole-3-acetaldoxime N-oxide;". "IAOx N-oxide;". "1-(1H-Indol-3-yl)-2-aci-nitroethane". "2-Oxo-7-methylthioheptanoic acid;". "7-(Methylthio)-2-oxo-heptanoic acid". "4-Methoxy-2.2'-bipyrrole-5-carbaldehyde;". "4-Methoxy-2.2'-bipyrrole-5-carboxaldehyde")
339	M271T1786	0.000277713692372872	270.848408506563	1785.95870541925	2839.34256839582	16521.0838560324	5170.18557731341	3915.01586605193	29027.9619755863	44732.0466668026	43373.0210998051	43799.0385162348	23502.1517979271	23940.8669503784	56319.6839105902	25670.5511783124	0	0	0	0	32400.3487854005	20804.824697863	49608.4582792601	43055.801875	1996.37001166417	0	37390.5540862168	2500.41642379898	Not found
340	M267T1007	0.0000164682103955049	267.070138380843	1007.18880928551	5536.93460986613	17896.4631892903	19544.3686441456	18424.0294878472	42740.3028214558	49331.5569845815	38142.8967414552	46684.2552788555	18200.2571036989	22842.9233689698	30016.5478490878	32226.990447693	30421.6664365775	23222.4681050309	21460.7295651578	24870.9411361493	27006.3402901612	40747.2823638915	36407.6282505491	40507.6570687868	31663.7753554076	30061.8666818003	36363.7436836938	27054.8803630149	list("Inosine". "2-O-(alpha-D-Mannosyl)-D-glycerate;". "alpha-Mannosylglycerate;". "2-O-(alpha-D-Mannopyranosyl)-D-glycerate". "Saphenic acid". "2.3-Dihydroxycarbamazepine". "2-O-(alpha-D-Glucopyranosyl)-D-glycerate;". "(R)-2-(alpha-D-Glucopyranosyloxy)-3-hydroxypropanoate". "3-Deoxy-D-glycero-D-galacto-non-2-ulosonic acid;". "2-Keto-3-deoxy-D-glycero-D-galacto-nononic acid;". "KDN;". "Deaminated…
341	M184T838	0.0185376164704968	184.061457742495	837.66787200541	2150.87896991671	5922.12663201468	2715.57099976011	1699.15885234858	34207.7807593994	23668.4274240447	27764.8025454373	25486.8699922476	0	2268.21440007809	5447.81918735877	809.849345620911	15706.6747681283	15086.1200897827	8511.48979160074	12257.4102343844	16545.1762339748	54116.9051848959	10969.5266079162	20015.378919077	12422.235116174	20328.2617763185	58614.3319029947	12339.5425380706	Not found
342	M195T539	3.80561742917713E-07	195.050939735249	538.915263439397	109229.909381103	199216.117869364	11662.6782120035	187161.67403064	419679.593719739	554399.884184875	501730.778548829	550819.463865531	613357.486822266	715297.714299319	729056.762770386	723111.881113669	219958.991521545	188025.659112228	170045.476214355	156376.122105031	107433.85519375	220033.835974839	66289.0287651917	487035.753802994	298362.016147868	315408.250760208	318451.90360994	279058.097027774	list("D-Gluconic acid;". "D-Gluconate;". "D-gluco-Hexonic acid". "D-Mannonate". "L-Idonate". "L-Gulonate;". "L-Gulonic acid;". "Gulonate;". "Gulonic acid". "D-Altronate". "D-Galactonate;". "D-Galactonic acid". "2-Carboxy-D-arabinitol". "L-Galactonate;". "L-Galactonic acid". "1.7-Dimethyluric acid". "3.7-Dimethyluric acid")
343	M329T1193	3.56776792298912E-06	329.159205479146	1192.51279063445	2921.63468251194	2933.86654029292	2417.21513059597	4203.09487640046	16300.6811424848	21013.6455062529	21979.796022949	22093.633066148	13522.7618927916	27000.724148456	11095.6392963426	25750.5750860994	27462.9491784665	34898.9796232223	26491.4930957457	38454.7119461062	12878.7860100174	18408.0782070978	13701.2451097637	11729.0672990976	12632.6470224625	14010.1303167725	13344.9653919828	19749.0216315132	list("8-Epiiridodial glucoside". "Iridodial glucoside". "Picrocrocin". "Schizonepetoside A". "Schizonepetoside B". "Schizonepetoside C". "Schizonepetoside D")
344	M321T861	3.47345615817137E-09	321.045908787497	860.933836511453	80125.6868653076	84842.6287098997	69611.6741893001	68055.1378261046	36626.4540180821	34898.1195189107	39256.9008746404	29915.6356600085	36098.4767263606	31419.1595279458	50372.4780732991	57585.8678458476	0	0	2765.88435697159	0	26859.2105312058	32532.3718330811	45565.6538730876	41365.2517035969	23137.725346858	8144.07764207368	24564.2650912476	25214.4364975991	Not found
345	M282T542	1.2126071532646E-09	282.084240525799	542.264686595693	274053.925789746	312209.816504558	294857.951448791	297053.64224939	244309.651386097	209297.798098734	212213.574816541	216931.332585324	187802.461123535	168707.761218652	176925.166703544	160813.249103477	158726.847279867	149599.280807157	147207.684614519	142737.393280029	231058.074450373	220004.797460889	190276.838490705	235621.039661764	198145.317566464	173608.371239062	157648.63410672	180853.895998373	list("Guanosine". "Isoguanosine;". "Crotonoside")
346	M169T232	0.0000340693312156092	169.014166373898	232.223503609098	0	1868.83246206432	1193.35989669616	2006.36081770816	9516.81995477769	6398.47807062626	9665.36745971682	9774.05327168782	661.724681454673	4188.35472686877	4493.62626895805	7212.76974301837	1012.55217337938	0	754.02071706618	1048.23937762436	15981.6915968079	8103.43535781574	6819.19834144532	10161.9773424982	6224.41020638269	2027.69783910405	3108.92036288013	4843.91725286492	list("Gallate;". "Gallic acid;". "3.4.5-Trihydroxybenzoic acid;". "3.4.5-Trihydroxybenzoate;". "Pyrogallol-5-carboxylic acid". "Diethylthiophosphoric acid;". "DETP")
347	M324T1140	1.39180602366298E-06	324.072143169929	1140.18824817248	138628.792846245	190471.701077271	205625.179335291	187051.461715263	308940.195356378	284969.756276449	302444.313378093	350345.94811185	181338.086045533	169063.801161754	281208.730897827	282395.738553262	96579.1466953055	85988.6645413004	79176.6847141671	97192.7879201829	107065.042019607	208300.913299386	177083.213004151	162652.824092548	92840.4451817906	128998.263894043	148584.743744837	77591.9293924969	list("Midazolam". "Pancratistatin". "Zofenoprilat")
348	M154T232	1.65286038658169E-11	154.022730975293	232.248555001035	101317.750928101	119837.352858948	123321.546475667	124098.154026703	190866.171909846	172963.73695889	187799.323616455	213428.110415438	76911.8420831909	88123.3680261383	136310.62401648	116418.356000977	7251.1472245707	4305.90956523547	3323.31494527038	3414.51557483777	216870.37538798	258895.822155649	224843.541108968	232182.486079915	141575.21375	95149.2713804627	140034.336215051	118745.025489197	list("N-Methylethanolamine phosphate". "D-1-Aminopropan-2-ol O-phosphate;". "(R)-1-Aminopropan-2-yl phosphate". "L-1-Aminopropan-2-ol O-phosphate;". "(S)-1-Aminopropan-2-yl phosphate". "Nitrogen mustard;". "Mechlorethamine;". "Chlormethine")
349	M169T138	0.000221208286176491	169.123374761296	137.716686700761	219281.046458333	236066.777414551	224257.385743083	254374.725502686	181219.970859918	142989.950097657	150457.962590332	144209.589012146	103899.068061371	95098.379188385	163923.698014893	123354.835787506	67184.6097068537	10106.0831611558	7383.41725015448	9401.21733871927	162113.936812744	186441.349003743	125914.953150024	287501.082878581	239317.316219402	79508.1304467772	235814.798583984	114484.16637774	list("6-endo-Hydroxycineole;". "2-endo-Hydroxy-1.8-cineole;". "(1R.4S.6R)-1.3.3-Trimethyl-2-oxabicyclo[2.2.2]octan-6-ol". "(E)-3.7-Dimethylocta-1.6-diene-3.8-diol;". "(6E)-8-Hydroxylinalool". "Limonene-1.2-diol;". "(1S.2S.4R)-Limonene-1.2-diol;". "(1S.2S.4R)-Menth-8-ene-1.2-diol". "(+)-Neomatatabiol". "Citronellate;". "Citronellic acid;". "3.7-Dimethyl-6-octenoic acid". "(6E)-8-Hydroxygeraniol;".…
350	M127T171	0.0668221316057765	127.051263445502	171.198429911973	20789.2341718685	33636.1040831125	36960.3054288767	19270.5552428268	87996.1162314437	124563.445717773	111656.008614153	95069.4636948906	50467.1013192887	37000.4512791286	307077.691764467	32556.842191708	10423.1508263068	5953.30367696537	8281.9555370866	36991.3837173022	84917.6701303071	133076.337894206	143266.500266493	157855.856616211	81950.5685669383	53038.9519262414	128669.534191406	83915.0352844309	list("Naphthalene". "5.6-Dihydrothymine;". "Dihydrothymine;". "5.6-Dihydro-5-methyluracil". "gamma-Amino-gamma-cyanobutanoate;". "4-Amino-4-cyanobutanoic acid". "alpha-Amino-gamma-cyanobutanoate;". "2-Amino-4-cyanobutanoic acid". "Azulene". "(R)-5.6-Dihydrothymine;". "(5R)-Dihydrothymine")
351	M244T174_2	3.16885632828698E-08	244.116918992724	173.617798632657	1408873.19462782	1606884.53870171	1540181.57275391	1515317.00946875	1210219.61391439	1082563.41412441	1151398.87545595	1189906.44076563	719731.619559897	642622.145220486	1164424.25606836	1036094.92575738	135963.14163967	277287.234393555	284218.534901245	270505.246767438	1114489.24971354	1184390.15529948	1116176.51507305	1060429.50535156	1117402.9909834	572737.133015258	1060432.49465495	895590.660585937	Not found
352	M205T95	2.49162120596599E-08	204.913264537286	95.034805400197	28553.2492059783	30153.7598981084	36279.0923058236	28395.0237613627	10767.2227738617	7529.43484947246	17167.7599478573	6927.16153398903	35519.3207969003	36429.1760124803	50407.0902473438	52036.4952352001	46266.245966095	76813.7793855999	67966.5452505126	66017.7145451172	5310.9466617172	26068.0785206417	12483.8815212888	12835.4222300133	11167.6779547891	12261.3525374912	6828.7893697052	8704.87363355523	Not found
353	M103T391	0.26061754262995	103.01502380105	390.772803442204	233040.443972982	228402.426756313	245274.922611703	268298.833977539	313871.600982828	328951.785492337	321422.906606568	358869.495624361	247839.554943847	240616.655636306	341826.861976206	327249.764818134	493495.937582632	312157.021601888	358472.503605266	246355.844450684	298170.775175293	309636.956025879	339393.389329182	1281823.49240834	267806.641153117	167430.058441406	217735.276262678	206590.418888933	list("Urea-1-carboxylate;". "Allophanate;". "Allophanic acid")
354	M455T132	8.00882540507446E-09	455.241055336901	131.571139423859	309780.454228407	291341.289450195	291800.451074788	276054.413598958	569890.678105007	506893.92010026	612548.79699022	595891.799025879	306650.671247776	334281.424037291	381658.584549045	82124.6616435741	35639.5799977014	87973.5846588135	69724.4025995484	93178.6195300292	123366.422795953	99535.5247116851	90909.5699114991	28518.3663173589	126764.78444401	55332.2817042162	55257.6789719616	141772.667933105	Not found
355	M140T877	0.0365589590767594	140.07171228128	876.863654925102	5472.55571344549	108466.830203048	12705.7989592444	6316.97208891621	307741.087169419	301980.997554428	260308.299877355	273416.699000035	23558.5414979624	14085.8148078515	95106.9581166151	14218.8580869284	327612.647724017	247682.09298457	242609.635936294	323777.740506727	106024.697990907	568234.595943079	208036.083727331	274285.259381837	133122.316126938	275252.061350782	712614.110710289	42146.4844260611	list("Ethosuximide". "Hypoglycin;". "Hypoglycin A;". "Hypoglycine A;". "L-Hypoglycin". "Arecaidine". "Guvacoline")
356	M220T77	0.000332302251123648	220.146610221015	76.8170344792618	20561.9267326025	9575.85948465179	15155.3349538634	23075.7299433217	48478.5055269143	50019.3627449306	53507.7715751976	51036.6375716658	50539.9863305362	39234.1669064451	63299.7947675019	39706.3806058455	42336.566999409	12500.7195886087	52091.4819264706	33092.544613348	70630.2189028245	68732.1714148336	52329.6647120967	69532.9232145752	44055.4790223633	44510.8679535545	80985.9079561996	51513.5168387965	list("Procarbazine". "Alchorneine". "CGP 28014")
357	M154T701	0.000303459714896686	154.014610326752	700.823902909444	4987.4427906243	913.279123871665	2618.4610551016	1011.38116645896	13265.3356238001	15223.8899170038	11955.4077948735	18495.9228669889	14890.0392532081	24121.2843625012	9328.67480394346	17582.0511121012	12158.5984296257	19356.2043998036	13899.2673540688	14990.6434075928	14098.5925306498	20395.927609808	10505.3974563881	16659.570196444	21360.640750516	14290.9762939453	16609.7865600586	14984.0619510054	list("4-Nitrocatechol". "2.6-Dihydroxynicotinate")
358	M331T238	0.0000147041075132753	331.161941170724	237.853560836318	17518.4126582984	16334.2833546983	9970.17023829277	15012.0140776191	35356.2878850708	31187.5707598678	26619.7511751302	29617.4283868074	22182.9390029902	31191.4921177259	19404.5645444268	24422.34015042	6501.8340649106	1053.56300046036	5196.8561107193	7454.3399578748	20344.9296803344	28075.2295872501	42057.4419955209	26451.5290104148	16894.3554597068	11329.1108791524	23974.6901481346	14090.0733619137	list("Isoxaben")
359	M393T1797	6.44839566719319E-07	392.784176442718	1796.584879002	45746.3963308718	40944.1014824218	43989.5092460932	33724.678953125	21551.2377111046	10213.5232645142	19685.8269879338	18603.0037045309	24056.0245244144	4932.68143494257	19816.2550737471	6768.79228452892	0	0	0	0	12169.3208037623	19199.5141261301	5057.6526458547	18810.1042733073	10071.8704821893	0	13456.1339895778	9072.93448735234	Not found
360	M152T319	0.0151269370869948	152.002488121871	319.005968174965	2224.70837612469	1091.85362039885	0	0	6326.33208028505	4482.67174075832	4933.65490891097	5745.33383835383	5838.64187530408	5037.93727538138	6687.41690899084	3336.46916649582	28074.3334447632	5099.17756609321	10885.4207670899	13016.3529172792	6850.29995563436	7244.31259407251	6702.21354288993	3593.8939405913	1474.6878940468	10055.4138073451	9337.41855906248	11016.8397312661	list("3-Sulfino-L-alanine;". "L-Cysteinesulfinic acid;". "3-Sulphino-L-alanine;". "3-Sulfinoalanine")
361	M215T344	0.000391659112233679	215.103715638611	343.530169880138	41390.9065792676	8501.33445345738	26271.5220668263	13065.4958755972	211955.298293045	295949.554052539	273334.134205206	313244.238315216	353685.575330989	283566.306115033	255746.2178049	35268.8124596833	248223.965518798	209461.546538529	217820.372091353	254065.693911485	210251.160239447	267528.062644861	203765.227609696	235072.616249233	184786.684166463	176177.922325503	206683.007047971	107551.549714952	list("gamma-Glutamyl-gamma-aminobutyraldehyde")
362	M522T1237	0.00104485956871212	522.329828047702	1237.40157137696	5990.00606572177	2452.69233548776	4283.41389348602	6162.08773864502	17583.1376336669	19683.6424531138	13542.5336484374	19696.5128055271	29321.6500394518	26444.1891606517	54408.4363289466	25442.6723987958	17450.1466962322	13295.9733504607	20939.7080467477	22331.0847528547	13777.2650331413	34387.5410142684	20855.8581111651	21379.2291128975	20705.5717259886	23735.957139045	18143.739640963	12675.4317290473	Not found
363	M249T1025	5.89433963565277E-09	249.025061934226	1024.87959466892	12311.5146062818	6872.15405438708	3522.2392535869	17616.4351101855	46354.6082346865	30788.4453790311	44543.8081413846	39779.7305270629	481089.817465373	573253.895342687	513802.772079191	379545.507296698	563442.913689451	473384.318557128	554282.918553562	916515.070450608	32713.7155192372	24250.1856579568	77847.2408543203	108115.834119494	20505.2444962302	6314.42228401604	42371.4809163537	33436.7925796521	list("4.4'-Sulfonyldiphenol;". "Bisphenol S;". "1.1'-Sulfonylbis(4-hydroxybenzene)". "1.1-Dichloro-2.2-diphenylethane". "1-(o-Chlorophenyl)-1-(p-chlorophenyl)ethane;". "1-Chloro-2-[1-(4-chlorophenyl)ethyl]benzene")
364	M336T1034	2.23944429092199E-06	336.012112638227	1034.14873643503	1614.84055063882	2457.44293746671	1573.86057236773	2164.85935917262	45763.5021666715	50017.4127929687	59517.0038291829	60032.851927643	31588.4046130839	39390.0995048015	20219.2084424344	18318.0823214912	3870.51731725528	1241.6417376433	9598.46131768631	5169.28802991331	3061.97592649314	3208.73684994972	2734.99760552685	2767.09909049003	12065.5807526681	52806.465669132	24856.8028897973	8858.4396936063	Not found
365	M72T360_2	6.43305144186983E-13	72.0457915109767	360.312888705238	84227.7939352362	63005.2900756835	70673.3667581543	67800.4792194007	115987.661439555	123567.27791687	121644.231429036	117296.619135895	33443.5892029566	30174.7596454332	51168.5806112207	33570.2074086915	11294.7411939174	17687.9092726593	9997.43974499376	8881.25206909582	107778.115843811	100655.597887207	96162.9049617701	87118.4743652344	55563.6598424185	41725.4881589084	59865.5071697997	52376.5188622742	list("Aminoacetone;". "1-Amino-2-propanone". "Acetone oxime;". "Acetoxime". "N.N-Dimethylformamide;". "N.N-Dimethylmethanamide;". "DMF". "3-Aminopropanal;". "beta-Aminopropion aldehyde")
366	M384T121	0.000147115206810464	384.152287359348	120.657391046474	9222.57491066895	11460.6974660156	11618.2686978149	13871.853274292	4963.48165632274	3824.6826898684	2269.8506721349	588.928054885822	0	0	9044.85523795905	7184.88705710622	818.071877039578	1048.60400764223	1682.28057657478	0	3509.12135668111	6728.03967238222	837.211497907485	1349.77241844899	2728.41442224723	616.316028506223	1381.54942596211	0	Not found
367	M243T694	6.51574505041653E-06	243.062156977095	694.485856902811	24716.6930632172	55673.6658895232	51597.3269737615	58321.1877064031	104672.342225642	128323.947370606	101753.098962255	127511.705458429	103885.018474207	103789.936292535	80252.3190411195	100354.301103061	74767.6434229936	76694.7892978824	82771.7968595563	112935.327684005	136483.729747981	180270.624739108	130701.132174484	159346.123825432	63672.5630849297	111145.298364401	91151.8313980679	106333.412975639	list("Uridine". "Pseudouridine". "Piceatannol;". "3.3'.4'5-Tetrahydroxystilbene". "Wyerone acid". "Eriobofuran;". "2.4-Dimethoxydibenzofuran-3-ol". "Fulvoplumierin". "Oxyresveratrol". "Methylstyrylpyron". "2.2'-Dihydroxy-4-methoxybenzophenone;". "Dioxybenzone". "Spongouridine")
368	M122T696	2.36419646033969E-10	122.02477282388	695.990466781852	626329.465622069	583862.014639161	614175.447507105	608986.551467949	683736.843676301	696181.510686032	664533.694553177	692561.636354	542661.810975588	576544.074027885	601373.737969946	644131.900133594	283374.945238919	267182.375907592	323222.158495179	278799.746887416	642422.382840819	656265.50278398	736631.242709077	726216.642260201	465951.05431008	314865.315070897	467544.259223409	458720.57808252	list("Nicotinate;". "Nicotinic acid;". "Niacin;". "3-Pyridinecarboxylic acid". "Nitrobenzene;". "Nitrobenzol". "Isonicotinic acid". "Picolinic acid;". "2-Pyridinecarboxylic acid")
369	M520T918	1.32910054114937E-08	519.973067814718	917.603929752244	70881.6704223632	50215.3191275663	50433.3172159967	53409.163915381	6949.08435364403	16053.6197499846	10505.26984769	23910.0331430141	4118.70198549933	0	0	0	3571.91742184039	0	0	3026.7244564526	9365.53690543229	5923.43330993214	11436.1961250133	0	28893.2115321041	10670.6437552309	12929.938218274	3625.63658448056	Not found
370	M349T1054	9.88472232588797E-13	349.005597171253	1053.67111036975	0	0	0	1459.41218515985	8269.64865771089	12290.0399456772	10711.8915903645	8797.80877687398	35030.9339652093	42917.8690890515	44110.2595642855	43564.2352499552	24682.88832761	19056.9987023931	22510.8814427201	15405.4577877526	15228.4878329113	15718.5532792103	17869.3518360763	19142.3249991191	1160.70538998513	2390.73014070864	1071.21999183685	7070.79686828784	Not found
371	M222T1079	2.57485567643517E-08	222.076919886754	1078.60692899265	11313.6431393903	26699.1735950817	14558.3685761462	8334.13209108158	55262.7675568706	44586.7662839025	52377.0036745044	52911.9976412606	23204.1331604001	12780.3054805057	34708.6763940426	13300.5035018636	79138.146248357	69799.2233663708	61597.5463378907	69997.9825644938	38438.858286895	57971.2337988282	43915.9918568649	42875.5760388185	51615.3535056717	64338.8140253242	61721.1438373561	67536.2591304288	list("Bendiocarb;". "2.2-Dimethyl-1.3-benzodioxol-4-ol methylcarbamate". "Dioxacarb". "Anthocyanidin with a 3-hydroxy group")
372	M127T347	0.0013012775604273	126.905426363255	346.739116523965	25798.5257114258	35720.9044274224	34163.3671349029	37129.3747675781	2825.21696955037	2789.6761899679	3573.26908010537	6080.24724656914	2671.5174217289	0	20210.0105914306	27560.4810875652	8610.52317423854	7446.15472627569	13211.2164933906	6111.9423646512	19017.1240488281	32708.524646759	19032.7723174187	58284.3369699096	6284.22973889927	3776.37481914941	18975.4854871014	6670.85608456501	list("Hydroiodic acid;". "Hydrogen iodide")
373	M160T51	0.000699639212749584	160.040372032824	51.2820466974938	5725.34409135563	5477.10810936936	6303.45090650966	11624.2611576684	19165.5988790193	18446.8507851619	19807.789462783	25041.4242187744	8483.24703090329	15837.9287067946	15536.3866606214	9995.14864058961	17811.0275710299	17979.949865603	15322.8054522992	16398.6743680323	18187.8554488379	20700.5815492049	18463.1329055763	34241.3567462646	19798.532511886	13331.442395335	15726.9064276869	21566.9711061167	list("4.8-Dihydroxyquinoline;". "Quinoline-4.8-diol". "4.6-Dihydroxyquinoline;". "Quinoline-4.6-diol". "Quinoline-3.4-diol;". "3.4-Dihydroxyquinoline". "Quinolin-2.8-diol". "3-Hydroxy-1H-quinolin-4-one". "4-Hydroxy-2-quinolone;". "4-Hydroxy-2(1H)-quinolone;". "2.4-Dihydroxyquinoline". "S-Allyl-L-cysteine". "Indole-3-carboxylate;". "Indole-3-carboxylic acid". "Entadamide A")
374	M541T679	6.02962506533532E-06	541.082599565988	678.503716581342	47531.9201916504	38231.193623657	37595.6825246174	45487.8549322508	17667.6197908016	27108.1238054809	16533.662093844	18576.5166726482	18626.3653327763	22598.2581501388	10174.6318001374	20821.1064564732	22600.2658380737	24416.4153603332	22183.7620215454	15649.2048237246	24971.8229986437	23539.2587443032	13196.8357073031	8789.10566814764	16623.0192722129	14155.6995031372	9227.86784230581	11581.6409706596	Not found
375	M157T563	0.0029182101948033	157.014249776437	562.981012134792	266510.549881679	219948.447694214	241864.706956096	253194.934050827	166598.273164632	125579.574307251	104475.338731032	110358.110388641	78120.7944467397	96052.7313495486	103222.829135773	138385.303971272	165773.778650391	192052.508419723	265942.467986959	224554.705036415	870902.994541011	373074.346549478	452786.355777834	277611.586974285	348958.503422056	214387.835385885	189281.512196838	444254.475871094	list("2-Maleylacetate;". "4-Oxohex-2-enedioate;". "Maleylacetate". "2-Hydroxymuconate". "gamma-Oxalocrotonate;". "(Z)-5-Oxohex-2-enedioate;". "4-Oxalocrotonate". "3-Hydroxy-cis.cis-muconate". "4-Methylene-2-oxoglutarate;". "2-Methylidene-4-oxopentanedioic acid;". "4-Carboxy-2-oxo-4-pentenoate". "5-(Dihydroxymethyl)furan-2-carboxylate")
376	M251T180_2	2.18321056972277E-08	251.103436577962	180.116006038449	204859.303925263	222968.029092494	231738.898375	213571.511134439	169067.381391276	180332.890768432	159199.565293212	168528.876411621	174002.736673759	135760.522712891	187730.393692802	187614.935730748	325015.140825021	306775.137562561	289583.793184187	284196.784738282	187235.9951922	163347.536889811	173965.537715007	222344.340189733	262941.278717912	241707.656748047	273324.102118443	289107.772913923	list("3-Hydroxyhexobarbital")
377	M617T157	9.28229329312228E-10	617.274376892999	157.03974098559	1021702.63157734	1069808.76077006	1129352.16358594	1051205.8017461	832099.496769434	835105.785888671	887986.394695312	920415.722976562	579200.942271643	534072.618433595	854917.111511036	798594.890132813	236655.03586084	175629.216027832	183385.366658203	187990.969606787	792500.906314063	800056.316125488	814209.60664917	697957.585685059	621279.787385351	487930.906776562	723462.328909357	521916.520015625	Not found
378	M123T613	1.22743945285455E-07	123.032599408012	612.739740590535	2208.31639436072	1182.84228772679	9161.06491474455	8757.31179057827	42270.6426744587	59633.312666972	41832.1574206088	42627.0426037772	6283.07407104778	11195.5796029982	13038.1929392274	10892.0235253456	19127.702176256	22148.9653129833	33046.4237945209	35163.3743699071	73034.0891835756	44121.8869518045	85308.6590614454	88717.0968537713	84380.0699126726	52303.6641345702	74135.8490257238	62780.7068281735	Not found
379	M189T172	0.000055040540716106	189.066753633932	171.833941329596	20032.6744737928	24431.4819029688	13471.7682157312	39566.4286211232	61314.0362939839	71825.4395231969	82386.0042198495	68410.2478305257	29478.1450012543	40601.9213107192	61776.672504399	29899.8776859575	16549.6662086302	10297.3665949412	17380.4197745696	59812.0989959533	68374.753568942	119437.185423584	101528.999076778	153340.203046875	58255.164230213	89628.4505626677	61132.7489056952	70257.8754736371	list("Indole-3-acetaldoxime N-oxide;". "IAOx N-oxide;". "1-(1H-Indol-3-yl)-2-aci-nitroethane". "2-Oxo-7-methylthioheptanoic acid;". "7-(Methylthio)-2-oxo-heptanoic acid". "4-Methoxy-2.2'-bipyrrole-5-carbaldehyde;". "4-Methoxy-2.2'-bipyrrole-5-carboxaldehyde")
380	M238T876	8.32926012647193E-07	238.03554076028	875.511485913984	294042.625797407	182354.97914266	227508.4768087	227540.002636474	409184.783678073	411124.926623314	404089.673394817	484980.309339426	225688.279586182	236429.836653077	239045.396981535	319976.604948893	125484.638556847	51344.6817830336	100865.01423738	155640.19507149	351941.827804891	354911.175410277	388461.654269418	300244.940109827	292417.776687406	187445.207241267	357224.807783203	244571.80063329	Not found
381	M119T180_1	2.01543087146765E-13	119.017195126339	180.116006038449	394970.286519532	396619.75172433	421377.394875	446770.709208007	536439.72054948	526467.491595982	518810.939761229	545227.837998046	404930.158513534	398112.747762696	499263.857396485	554012.947382254	29725.7863065639	33771.45865908	53192.6219834887	36540.0404183626	214221.239503069	222156.736368001	199397.833114746	244769.759441965	149523.548761556	109540.249260254	149488.450745361	114728.771462193	list("3-(Methylthio)propanoate;". "3-(Methylthio)propionic acid;". "3-Methylthiopropionate;". "3-(Methylsulfanyl)propanoate". "4-Sulfanylbutanoate")
382	M266T1007	0.0000229680537343634	266.06684076894	1007.17285136137	136015.117221902	164110.822584941	169132.528954413	156273.929451682	347362.103177424	393680.878809895	304876.708889649	370221.766991536	174549.148223785	191065.052640036	266363.439874146	287082.840863792	253638.369286576	196063.13778379	206604.258737981	230781.333988636	233349.249957276	334654.740463624	306121.571448261	333967.881299542	260903.120044011	262999.269367011	311842.675930197	223038.372511253	list("Sulfisoxazole")
383	M256T1788	0.00749909065268493	255.885510667191	1788.1831539862	8967.58949658349	29684.7682510643	40008.7774663978	49054.8012572254	124858.071702475	104322.449500501	144319.447913879	160135.211817801	46541.2793466068	25598.3218904624	216472.981499566	160106.830453566	0	0	0	0	79958.7042620045	157140.275151044	111717.876961759	340232.618995766	15777.2353519295	0	98116.4090401784	16547.5971496579	Not found
384	M87T208	1.61254878089655E-08	87.0453385495081	208.452129972077	9899301.06298189	14557917.5967383	14148064.9351939	14565344.421554	23189044.2281996	21832799.9873242	21955894.1205493	24967344.0317143	13394278.1873359	13202831.2716428	23337687.444803	18908672.6030391	233238.412146369	263939.936085863	828320.271224112	1406235.45924984	23202463.113115	33106130.5470163	25380699.9337596	26095452.0480934	11717298.8412113	7045594.05743322	15261322.816705	8882945.55986775	list("Butanoic acid;". "Butanoate;". "Butyrate;". "Butyric acid". "Acetoin;". "2-Acetoin;". "3-Hydroxybutan-2-one;". "3-Hydroxy-2-butanone;". "Dimethylketol". "(R)-Acetoin;". "(R)-2-Acetoin;". "(R)-3-Hydroxy-2-butanone;". "(R)-Dimethylketol;". "(R)-3-Hydroxybutan-2-one". "Ethyl acetate". "(S)-Acetoin;". "(S)-2-Acetoin". "2-Methylpropanoate;". "2-Methylpropanoic acid;". "Isobutyric acid;". "Isobut…
385	M136T356	5.30338803488235E-12	136.040527553352	356.389413197847	815600.880765571	766277.335250246	755314.435823974	754167.082823484	968623.118704769	888750.658723959	956623.667272951	983896.595807184	694421.041132271	652531.360109961	918017.048382597	828769.539787597	59697.6734604152	26484.452051324	52657.7176403959	54937.2877722967	1099254.84312085	1105239.03990479	1051925.15216542	964653.041530216	898993.696249999	641972.275324869	836569.381338213	764655.603792317	list("Anthranilate;". "Anthranilic acid;". "o-Aminobenzoic acid;". "Vitamin L1;". "2-Aminobenzoate". "4-Aminobenzoate;". "ABEE;". "4-Aminobenzoic acid;". "p-Aminobenzoate". "N-Methylnicotinate;". "Trigonelline;". "Trigenelline;". "1-Methylpyridinio-3-carboxylate;". "Betaine nicotinate;". "Caffearin;". "Gynesine". "4-Nitrotoluene;". "1-Methyl-4-nitrobenzene". "4-Fluoro-L-threonine". "3-Nitrotoluen…
386	M312T148	2.70174145682987E-11	312.164054416212	148.017306369509	1786552.93608984	2081590.69208528	2124594.45121484	2112645.997875	1271320.30032349	1137042.77285677	1292446.7221875	1218258.91155143	765572.665469971	692622.886150282	1245151.60118445	1096268.31398003	134075.925674913	105287.210080377	101895.087020508	116026.52197781	848294.39152984	960705.896303613	898083.436615125	881518.989525291	777438.105137697	488646.691661892	867698.635252807	591597.456059961	list("Ethylmorphine". "Armepavine". "Erysotrine". "Laurifine". "6-Ethylmorphine". "3-Methoxyestra-1.3.5(10)-triene-16.17-dione 16-oxime;". "3-Methoxyestra-1.3.5(10)-trien-16-oximino-17-one")
387	M173T160_2	0.0000128864236031874	173.118275115003	160.357140048202	11297.3656400648	7652.88051477646	17095.9870622081	31563.5651143786	129940.763403727	91980.0986219859	87363.7654433638	100243.076253642	60789.3062734375	59684.406680863	76271.979349125	19971.2666869964	16571.4986933094	27615.3019122336	52931.6629188357	63274.622783941	89742.1509295824	71914.1537098991	84195.3909618853	168303.546040259	189398.792670349	109401.358884277	213649.968656585	171244.614877258	Not found
388	M243T174	6.14747916870202E-08	243.113680478303	173.588973784384	10121795.4397693	11344080.2375434	11605519.7774323	11211028.6433125	8442514.55022071	7693365.89483181	8329391.69657855	8663432.77574653	5151094.24338086	4828132.68428059	8476904.4692998	7564230.82874565	2778722.93047705	2411984.27587609	2380401.16069759	2375554.09789486	7930157.39970053	8276423.52023436	7827719.30603224	7561036.55239453	8156928.17337282	4530670.33259592	7874976.84114367	6482638.91777343	list("Guanidinoproclavaminic acid;". "Guanidinoproclavaminate;". "Amidinoproclavaminate". "Etomidate;". "1-(1-Phenylethyl)-imidazole-5-carboxylic acid. ethyl ester". "Cyclo(L-Phe-L-Pro);". "(3S-trans)-3-Benzylhexahydropyrrolo(1.2-a)pyrazine-1.4-dione". "3.3'-Dimethoxybenzidine;". "ortho-Dianisidine")
389	M296T1058	0.101461256823677	296.026068387648	1058.4302230298	275216.916719174	387051.133664416	358854.798838673	334560.977941016	6254.01450976326	10137.9667477374	13159.4959716799	18272.0943904622	10422.72045459	615874.989151126	12014.9806621095	14439.0931424969	163567.944095403	122609.843897224	121338.007811968	146485.937860077	240845.504883988	2866.57936292984	380390.287660164	410109.772880246	168022.735768543	211250.261530345	344622.167923466	127157.207447826	Not found
390	M275T230	1.00178079647374E-08	275.096414837581	229.557191388859	21345.3830540651	13931.8514855168	13848.7763172191	4784.7992676657	319387.912001139	427624.466599548	324134.418607142	385796.47437459	298552.970894644	334991.810856125	434597.010112822	525647.098602345	17426.7166626965	38147.6112938368	55318.8971057783	60971.7676455482	325578.256694297	342676.9623112	375993.978903268	386950.135989119	295019.646780018	199512.319892363	375760.947456836	269566.626625337	list("N6-(L-1.3-Dicarboxypropyl)-L-lysine;". "Saccharopine;". "L-Saccharopine;". "N-[(S)-5-Amino-5-carboxypentyl]-L-glutamic acid". "Glutamyl-glutamic acid;". "L-alpha-Glutamyl-L-glutamic acid;". "Glu-Glu". "5-Amino-6-(1-D-ribitylamino)uracil;". "5-Amino-6-(D-ribitylamino)uracil;". "6-(1-D-Ribitylamino)-5-amino-2.4-dihydroxypyrimidine;". "6-(1-D-Ribitylamino)-5-aminouracil;". "4-(1-D-Ribitylamino…
391	M143T78	8.7753535827544E-09	143.034916262487	78.2961270294198	13037.8115013775	12033.3004331738	11660.0610704257	11211.0852437105	46820.766591887	43304.2563563599	56410.3716553395	49611.467579548	18218.8862756934	13997.5131001753	35878.8085234205	12131.2492810608	7750.51683304242	12701.5607812982	7188.05305057152	7350.52836928333	60205.6972527191	53809.3257103809	50004.2358792306	50448.285297843	55080.6182595053	40572.4828508775	65464.9480098199	46341.4860791128	list("2.3-Dimethylmaleate;". "Dimethylmaleic acid". "Triacetate;". "3.5-Dioxo-hexanoic acid". "Methylitaconate;". "2-Methylene-3-methylsuccinate". "2-Methyleneglutarate;". "alpha-Methylene glutarate". "2-Hydroxy-2-(hydroxymethyl)-2H-pyran-3(6H)-one;". "Microthecin". "1.5-Anhydro-4-deoxy-D-glycero-hex-3-en-2-ulose;". "Ascopyrone M". "1.5-Anhydro-4-deoxy-D-glycero-hex-1-en-3-ulose;". "Ascopyrone P;…
392	M139T507	3.37915957856498E-07	139.022989441229	507.441776580901	12968.9668479413	7547.11900898375	5073.19871056621	7939.26213809915	25555.1549534879	26641.0898874622	26592.0295527638	28129.3319637734	20535.3905788664	29440.9154593499	28740.4994223516	23318.4749053618	19862.3202916993	20337.4274721312	21431.8502898254	21400.8766958595	27715.6013992352	32119.6299920044	30801.1029723559	39838.139956913	29927.6396159616	22185.3171037511	31524.0917277642	27686.8527240916	list("2-Fluorobenzoate;". "2-Fluorobenzoic acid". "3-Fluorobenzoate;". "3-Fluorobenzoic acid". "4-Fluorobenzoate;". "4-Fluorobenzoic acid")
393	M340T1015	0.0165849937763533	340.043390880346	1014.72683608424	1834.1711692681	2232.1974529209	1214.02204667409	1941.55200748207	24230.2487542256	23394.1915342065	17719.9125162021	23840.9439148653	1001.26052401924	2471.03271899657	9625.34336677553	0	10555.7380914537	5818.21914370786	2364.31060286519	4312.43054508111	1063.23800605979	31630.2933115328	6130.3071039349	11451.7146800654	0	5444.07324103576	25793.0606129311	1318.28321006758	list("Aristolochic acid;". "Aristolochic acid I")
394	M130T656	2.40911415071494E-07	130.051153861379	656.30409150431	123986.279595549	242352.807436057	501437.974355978	398209.064231169	1188894.85997741	1162838.13306308	1258191.88404684	1280810.98314435	9188.14751865372	70924.7903315775	29318.5419829281	350821.330797111	653735.061583461	635593.023462729	1088261.6887007	229941.161841564	1039091.88077358	1221061.15010239	1159426.6049042	1204150.83425195	963828.540804729	797558.711085938	1159639.16978798	922408.596000033	list("5-Aminolevulinate;". "5-Amino-4-oxopentanoate;". "5-Amino-4-oxovaleric acid". "cis-4-Hydroxy-L-proline;". "L-Allohydroxyproline". "N-Acetyl-beta-alanine". "5-Amino-2-oxopentanoic acid;". "5-Amino-2-oxopentanoate;". "2-Oxo-5-amino-pentanoate;". "2-Oxo-5-aminopentanoate;". "alpha-Keto-delta-aminopentanoate;". "2-Oxo-5-aminovalerate". "Hydroxyproline;". "L-Hydroxyproline;". "trans-4-Hydroxy-L-…
395	M323T513	2.70595282170216E-10	323.103485072495	512.999240808331	2564.43723144848	3151.00464711558	3806.51958633393	690.901149362765	20435.645813653	15630.5781273968	23699.8338800603	22116.0310434707	1266.55692602335	7466.00128782049	8660.79998323564	4926.04205779551	121870.556290955	182352.999415168	151809.310648397	173902.303958252	4424.80233267413	29634.5617004396	7875.73059501699	34434.559090039	43042.0564664418	94527.5411084688	78953.801404419	52631.7349959311	list("Bis-D-fructose 2'.1:2.1'-dianhydride;". "Difructose anhydride I". "D-Fructofuranose 1.2':2.3'-dianhydride". "Acetohexamide". "HMR1556". "Chromanol 293B". "Levofuraltadone;". "5-(Morpholinomethyl)-3-[(5-nitrofurfurylidene)amino]-2- oxazolidinone". "Mycocyclosin")
396	M222T584	0.0000565353246573477	222.098020179566	584.149824521688	3430.92628532424	4800.7838593279	5114.12851280532	2145.36877450205	17816.5883626331	12094.8845918669	15360.2688039517	13594.83983776	14960.4745180962	15652.6659124003	6544.26379724363	13031.4725397468	18715.7470833892	12050.44584587	21078.2093569364	17307.7060438029	16505.1370504764	13918.5293994141	10942.0621581883	9365.4516281515	24579.0409436036	21161.6210303838	15667.0106827568	29795.0835704591	list("Mepanipyrim")
397	M113T563	0.00277426684215195	113.024526439803	563.380106945664	651752.301273209	539394.153915771	572287.395666505	635167.203600258	412798.594290607	318764.098462064	256622.461270181	283410.51599117	193383.058365112	208240.793992965	271204.969080529	338067.949777668	350074.429829916	406702.89585214	550111.522951823	451271.772267578	2027827.6120646	902841.129294267	1047183.71409856	658527.754663737	847145.945895992	489809.384595011	447856.716327472	1082168.66850781	list("2-Hydroxy-2.4-pentadienoate;". "cis-2-Hydroxypenta-2.4-dienoate;". "Oxopent-4-enoate;". "2-Oxopent-4-enoate;". "2-Hydroxypenta-2.4-dienoate". "cis-Acetylacrylate". "Thiamazole;". "Methimazole". "Tulipalin B;". "(4S)-4-Hydroxy-3-methylideneoxolan-2-one")
398	M185T154	0.0000051216295186425	185.165910656456	153.604755618983	166456.011494806	212713.575691872	217762.27598999	221405.575088806	67715.0657827691	83719.441680249	96601.9417584228	87289.1852600097	93109.2449583332	88735.6258781737	188784.42465564	127247.190899631	167529.641927897	151158.094210856	155223.696000976	166693.156797974	73595.7631681463	81265.3971246705	87380.7852086293	81964.7039392755	225378.141769336	198225.78959801	312088.521266943	195316.08297041	Not found
399	M308T1125	1.16633558260965E-07	308.040859588578	1124.82002901177	40157.5602194827	64355.4006142585	43653.6448782344	53747.8904101558	106047.996459961	95733.5733929449	88976.5948699945	93798.7762109381	28394.108155692	27954.9722970143	57469.8729687493	4718.24959144126	178559.117521483	154564.8670166	159109.421648438	146444.773783569	60938.4410876461	120098.012689345	70473.3374707034	83677.6123211675	84863.1452134875	136313.403340928	114340.681858522	108899.928719816	Not found
400	M186T871	8.80037961448239E-08	185.9890676388	871.285982786547	2932.04709200991	8783.51181328524	12711.6242147196	4734.35246418627	32518.3315658958	25986.0015395507	34856.2522569863	23655.0286504721	33230.9074939351	20867.6556270012	25550.1019900732	32154.3998742357	8622.41580322539	1972.42982938984	7612.44841278888	3953.4146103199	3326.48940135863	4321.21252290021	2003.35376397763	2382.00893558833	17105.8178465751	17268.4722651148	16194.3532938552	27670.1830784505	list("N1-Acetylspermidine". "N8-Acetylspermidine". "8-Amino-7-oxononanoate;". "8-Amino-7-oxononanoic acid;". "7-Keto-8-aminopelargonic acid;". "KAPA". "2-(Acetamidomethylene)succinate;". "2-(Acetamidomethylidene)succinate". "6-Acetamido-3-oxohexanoate". "(+/-)-2-(4'-Isobutylphenyl)propionitrile". "6-Acetamido-2-oxohexanoate;". "2-Oxo-6-acetamidocaproate". "Deethylatrazine". "Selegiline". "Amantad…
401	M326T838	0.0978419994093023	326.027669888191	838.353112405574	0	21518.714355835	0	4722.45325531951	62978.2042656249	47945.7161295451	52940.9579115803	39398.8990903778	908.484090950477	963.129686135458	16218.651333252	1058.35536543898	57872.9479333565	36059.1066918212	15293.6719741368	45758.7020870364	7191.43144075486	98714.2070625691	6549.75649574494	37234.4503549982	21978.2787533879	53538.9757846833	122869.347004231	14183.0004086303	list("Sulfamoyldapsone")
402	M682T179	8.03706091295753E-09	682.374156845143	178.909058626928	439923.512708495	479793.70372699	487110.514089357	436076.399548219	304367.237752604	313665.607997863	314583.219122269	324693.45136377	177401.56238441	235159.230820251	282628.760195435	299909.796977233	176338.635697697	122728.480081562	110820.892520508	101484.307011002	283907.746718749	298661.086613922	358670.36116517	291517.59084552	287874.843965332	235816.126197243	289622.263654236	205803.967569498	Not found
403	M287T131	0.0000321381002832894	287.22252022216	130.518602457856	7436.81983069942	17428.0069987441	10424.0503827915	32602.47398512	74146.1595542364	65706.9148027297	60341.4189748461	59192.2124763055	36913.9233016489	15202.2188061348	52321.4199339365	12656.8638756372	186278.229053766	134119.839427206	71385.0495279682	239010.730591936	88364.3278208386	81075.2802375992	70576.9677471573	114374.535592165	128251.013955078	140015.491885528	114564.709183594	138312.573945452	list("10.16-Dihydroxyhexadecanoic acid;". "Hexadecanoic acid. 10.16-dihydroxy-")
404	M453T374_2	0.000105231828332624	453.21767973273	373.620666242494	5343096.4732496	6580024.91595878	7587405.32510725	6908881.05105865	22992.1807820854	81887.0093013553	90872.9906770833	84331.0288039065	2876364.22998044	2900261.69540859	29484.9298165485	5719789.46767577	938861.830974647	788578.412825048	736627.190358814	943843.785396094	90554.8888990796	116113.083484538	18768.9423749084	5949803.96077457	62382.8263268887	19517.6137716357	54684.9374473561	35374.9527642117	list("Tetrahydrogeranylgeranyl diphosphate")
405	M241T70	6.49734216455281E-06	241.217002664451	69.9997440296535	5925.14788924211	3169.12620536836	13069.3537524651	3441.35649199304	24504.1305618917	32056.8516529018	21775.3758301861	26258.238289831	21831.1992534867	17094.3066826437	20291.4888404408	17962.86614205	27388.9559510754	10886.259813945	13624.3493048892	26000.2223927434	32518.1543986576	30836.2014385173	30906.0929820238	25740.9050189067	30442.9938727249	29612.2222549805	28123.7060910699	31140.4664169085	list("Pentadecanoic acid;". "Pentadecylic acid;". "n-Pentadecanoic acid". "12-Methyltetradecanoic acid")
406	M220T347	0.0000596664861270727	220.080738600103	346.694580839306	3515.05338469664	21688.4560822997	8050.71594718896	10313.0474901002	43614.5024174281	46085.2443496268	53023.3776885849	34821.7821206671	31581.3749425223	37543.2548585032	50082.7255278167	44293.0131820715	6028.20912111057	4942.21118318737	6181.30393144265	5808.84166554825	51334.206565437	31635.5478157226	27096.7046680594	46801.0248803714	40237.9855108644	8250.82832231081	45853.9056524832	37297.0420069427	list("N-Acetyl-D-glucosamine;". "N-Acetylchitosamine;". "2-Acetamido-2-deoxy-D-glucose;". "GlcNAc". "N-Acetyl-D-mannosamine;". "2-Acetamido-2-deoxy-D-mannose". "N-Acetyl-D-galactosamine;". "N-Acetyl-D-chondrosamine;". "2-Acetamido-2-deoxy-D-galactose". "Pyrimidodiazepine;". "2-Amino-6-acetyl-3.7.8.9-tetrahydro-3H-pyrimido[4.5-b][1.4]diazepin-4-one". "N-Acetylhexosamine". "N-Acetyl-D-hexosamine". …
407	M524T358	6.88017394934569E-09	524.234623585489	357.928622757464	24393.8989742126	30246.479099935	31876.8060470629	27969.9765423339	10172.0883021124	2633.93096208017	7423.23418056689	14118.2655003924	0	0	6943.91634285784	4613.88604297784	856.133623977217	0	0	0	11922.0493684729	7713.87809041564	15184.4909951104	6107.03276551945	4396.45472835109	0	4890.9961250762	0	Not found
408	M146T360_2	6.74951055098986E-09	146.051016915736	359.663225676263	101799.141132556	188921.495278564	186517.658784485	183434.063344726	324336.857925294	430699.921457251	367005.745138526	440835.446081251	90302.0259232179	58445.8236170248	191005.6556417	102805.235649034	82235.9931449871	33206.2219586997	81863.8082544433	70009.298584859	271075.713730824	292411.471430419	291694.726297559	257843.544029296	99434.6332388916	101997.078240817	147050.717971462	146701.427272266	list("L-Albizziine;". "Albizziin;". "L-2-Amino-3-ureidopropionic acid")
409	M96T58	0.000183859531329878	95.9802601289789	58.0535324944592	20311.2942098075	20740.7520790745	21986.4284489871	20182.9539581747	122287.745993776	97212.3508930046	113417.024924172	129328.714431725	106135.437808659	37554.3583154444	62903.0366666546	159479.710433691	22431.8254985253	23707.4152835932	70345.7704753242	30098.5946106383	123189.483550229	93318.5734145508	177791.698719949	137509.079208357	118734.014443311	98888.2988809508	73431.3068460726	120704.107802596	list("Phosphoramidate;". "Phosphoramidic acid;". "Amidophosphoric acid;". "Phosphoramide")
410	M171T1795	0.000144511612921624	170.969957875727	1795.21152539366	11983.2610210917	19065.1596217593	18001.4460093044	5457.47055163352	33264.2860884282	44835.7126598563	47943.961950864	49276.5596206775	31152.714505226	19325.6452418115	34611.9994833763	21728.7219904663	0	0	0	0	29871.8787653694	36671.2352989366	65869.0707323403	27081.3098609025	53414.4981398793	17279.9521376696	30919.8815791831	27021.9950990584	Not found
411	M374T239	0.000199423777007794	374.17158919936	238.513599256495	153217.037648995	172711.872390201	167138.600514331	168469.415419396	776298.022156261	959903.7950443	736675.851246946	814879.13946029	209534.427585255	228813.928338166	219464.17754627	252211.971851323	820140.572716886	139303.911230577	191514.672198573	273279.016476563	501186.007846094	1005437.1525489	615468.124769356	728510.142119161	597503.586995743	759375.580575392	442468.966904027	351437.900390815	list("Cyphenothrin". "(4-{4-[2-(gamma-L-Glutamylamino)ethyl]phenoxymethyl}furan-2-yl)methanamine;". "4-[N-(gamma-L-Glutamyl)-p-(beta-aminoethyl)phenoxymethyl]-2-(aminomethyl)furan;". "APMF-Glu")
412	M166T267	0.0001111953904273	166.033794725072	266.986475667434	4355.59771243437	5386.27550436044	8132.21788708402	6283.64019566639	28769.9459660436	37706.5983874167	33726.6894597404	41057.9746131278	22199.3881230411	16935.8482674126	25677.6386854781	6301.62775368686	2637.39031299972	7854.41032186949	8942.42281565224	8744.8316125906	42603.5646233089	42545.5652685548	67215.29737677	33390.6297609419	7327.76492728157	12234.8186870138	40698.8974452919	37852.3388614716	list("Taurocyamine". "Phenylacetothiohydroximate;". "(Z)-2-Phenyl-1-thioacetohydroximate". "8-Oxoguanine")
413	M206T152	2.00586018498585E-07	206.045784903571	151.643874591809	27428.5750899502	128220.557616358	101090.653829516	111346.841878951	280525.007154517	322534.940814182	243420.738714697	250185.132004175	28468.5955645536	55752.9949292802	133823.294837793	33294.0904403004	643881.96897244	1037786.66659017	858280.377620985	841612.512923991	769617.712548829	880616.98820625	831657.166907226	384655.274755908	357099.139696615	658409.780781386	634359.413840602	421230.381197754	list("4-(2-Aminophenyl)-2.4-dioxobutanoate". "2-Formaminobenzoylacetate". "3-Amino-4.7-dihydroxy-8-methylcoumarin". "1-Nitro-5.6-dihydroxy-dihydronaphthalene;". "1.2-Dihydro-5-nitro-1.2-naphthalenediol". "Benzthiazuron")
414	M227T176_1	1.96056217427195E-08	227.085985172364	176.458785056645	13641262.2598408	14439519.2361567	15447597.6869826	15441089.9777691	11571830.775668	10398823.161046	10946236.1839961	11651255.7799653	8005674.2507539	7037327.92207291	11398884.345214	10257730.0496237	4315042.36675414	3513229.29431543	3522902.48937012	3763222.64963107	10484210.1968835	10263159.3530566	10323464.7782578	10185555.7041818	10906221.9164062	6488455.86438259	10531317.8129883	9186787.78236752	list("Chrysene;". "1.2-Benzophenanthrene;". "Benz[a]phenanthrene". "Benz[a]anthracene;". "1.2-Benzanthracene". "Glyphosate-isopropylammonium". "Benzo[c]phenanthrene;". "3.4-Benzphenanthrene". "Acepyrene;". "3.4-Dihydrocyclopenta[cd]pyrene". "Triphenylene". "(1R.10aS)-1.4.10.10a-Tetrahydrophenazine-1-carboxylate". "(1R)-1.4.5.10-Tetrahydrophenazine-1-carboxylate")
415	M224T75	0.000426871205738183	224.165360552232	74.6121671877178	5138.36164981895	5402.9339186534	12735.4260648422	6237.63472948356	53391.7692910474	49647.2953832106	35214.8458473343	42492.6109858142	27366.1682371677	20479.2345144094	30198.9201308601	5665.2538347601	16385.8299104639	53511.7329250814	28120.7926643568	16953.9492157606	39979.2327930735	32196.5768588474	41752.6511685166	41243.1292180772	47833.7401994843	56196.8855104438	34696.5004636318	32470.2984386944	Not found
416	M370T1141	2.12570113146269E-07	370.067029306501	1140.75113062379	22302.1459597222	34482.350499471	36379.0350952151	32976.4630814773	53568.7065345982	54363.3636245728	56370.5115939334	64297.6316024069	34077.3692210038	31532.0457198821	47633.300231018	52282.9727424364	7835.67130789593	9331.63605085071	3504.9688818309	10924.826947664	14778.1813461393	39193.023079834	26758.8220492276	27145.4033540039	12878.1782313977	11034.4808003313	22419.7822631834	4580.42940795644	Not found
417	M215T1158	0.00231953555649335	215.0194755913	1157.54534499631	704.970294010537	1884.95787066588	1365.37426819977	2707.18008579088	32108.7324289771	23576.3300303817	25438.1956259764	23597.4639880374	858.683937649879	1277.04587570645	3734.12635385014	0	17389.9619935607	20925.9361396043	9102.62854870135	15147.6933719832	22476.2584088745	30737.4342285155	4280.27256760586	21892.5852546999	9707.44081962247	31501.9113620827	41389.4665198774	5753.58421119426	list("5-Carboxy-2-oxohept-3-enedioate;". "5-Oxopent-3-ene-1.2.5-tricarboxylate". "5-Carboxymethyl-2-hydroxymuconate". "4-Carboxy-2-hydroxy-6-methoxy-6-oxohexa-2.4-dienoate". "Nithiazide")
418	M234T1080	8.09221035030954E-08	234.033394135897	1079.55211862124	3979.35923316133	10550.0251992368	1920.4600347813	12286.2147124044	25348.3986794211	22926.7559592741	31110.5836528988	31218.8880937498	30287.2386788941	33032.4054295044	37072.7729801243	37473.7836090642	12186.7431895889	15377.0306518554	13292.3054915133	16814.5109835816	27396.5481529033	26088.4663770086	22552.8029589846	32734.034734009	17645.6439106077	23275.6499627715	21813.104510905	24899.3262647265	Not found
419	M333T378	8.17003027086775E-11	333.130010153221	377.711563300859	78438.6721842549	99034.9701655275	100691.205499512	89932.3710222654	138962.052807414	142153.286038818	134791.103614427	164092.841177424	47658.973992269	182868.782655358	136191.801612304	135971.832210937	463613.080436436	586225.07796024	603707.526212565	711581.503383037	282405.181235085	225781.425411843	192353.325146928	182427.204878906	4349.82208968978	8359.70911793025	13099.4776552208	9676.32015127574	list("Pseudaminic acid;". "5.7-Bis(acetylamino)-3.5.7.9-tetradeoxy-L-glycero-alpha-L-manno-2-nonulopyranosonic acid". "N.N'-Diacetyllegionaminate". "1-(3.4-Dimethoxyphenyl)-2-(2-methoxyphenoxy)propane-1.3-diol". "5.7-Diacetamido-3.5.7.9-tetradeoxy-L-glycero-D-galacto-non-2-ulosonic acid;". "Di-N-acetyl-8-epilegionaminic acid;". "N.N'-Diacetyl-8-epilegionaminate;". "8eLeg5Ac7Ac")
420	M390T995	3.56121269441544E-08	390.114553113946	995.472546291334	164171.460006408	170824.169235417	187437.246618225	175824.5131403	212636.467900747	227092.044532937	213163.688499145	236942.803511719	243222.827063171	243264.493718628	289778.502357026	326793.406448831	152597.893570312	130803.561764072	135605.507386364	153643.952059659	312782.473669147	289373.143954059	293019.627069885	323643.724951616	258646.564315296	218996.113564453	283488.303110473	264126.98645233	Not found
421	M366T343	9.96571245493924E-08	366.092787743225	343.155280045272	2162.99756721794	878.242886015342	1475.26743583766	1030.25083316778	4672.56637084004	4286.16168048938	3266.22671258869	3704.44918510697	2411.69553506864	2052.62648307508	891.732342990953	4330.05225283741	9210.76110001227	11545.9372652309	10636.1215196329	6711.1820971324	0	1209.53926566628	0	0	2548.92362455402	0	2962.35442453531	0	list("Loracarbef monohydrate". "Bicuculline". "Capnoidine;". "(-)-Adlumidine". "Flumetover;". "N-Ethyl-N-methyl-4-(trifluoromethyl)-2-(3.4-dimethoxyphenyl)benzamide;". "EMTDB". "MK-129;". "2-[p-(p-Chlorobenzyloxy)phenyl]-4.5.6.7-tetrahydroisoindoline-1.3-dione". "N-[2-(4-Chloro-phenyl)-acetyl]-N'-(4.7-dimethyl-quinazolin-2-yl)-guanidine")
422	M288T208	0.002207609173601	288.156574959873	207.595786972713	79854.7993864745	64066.1471330973	56270.4743754101	58846.6551577148	23798.1841574165	20802.8045812104	12753.8953430312	13988.4301522098	14767.8562246589	64780.7242803616	50103.0752262528	81071.788959378	11389.4896067117	12386.7291363352	10557.4507650647	14217.5592366965	14124.1727507617	44986.9500797118	38594.0617820514	66201.0473805835	51628.3658640951	9542.12018068976	10128.2414118742	22485.1156190376	Not found
423	M147T1160	0.107672930824245	146.975723787156	1159.63584776798	7167.91965658249	10219.3345279366	1110.56139606397	8789.28864327142	18204.1114465941	23747.7214185789	25764.7125262449	26332.8561943899	18275.5542765977	19163.1280344461	10448.8166833944	3932.32332088737	30423.5132138063	11258.6723596848	9428.59348548072	20508.8191308594	2842.42224800623	20859.1553963555	7083.35359668946	9000.41869995103	6479.19433832147	20776.5923347611	29545.7481152953	2390.87437385059	list("5.6-Dichloro-1.3-cyclohexadiene")
424	M225T485	0.0000140568528485615	225.016779966114	484.928942539734	4504.94207414965	2561.45442038332	7499.72091354371	6117.80307088938	27744.6570334472	18854.1518788113	20063.7599368625	22011.5813045049	16498.8854454755	25690.0678898925	15515.7889185995	12100.5277309469	0	0	0	0	40343.1581309001	25906.3039604004	20307.159606893	13122.7751313476	3876.0974164924	7929.4653613484	3355.39658585865	4168.25247625955	Not found
425	M109T321	0.00712176473538434	109.040800245557	321.464356229914	5967.30390831674	9933.55274717213	14568.2212026427	9143.85720930837	57236.2242723388	56846.6503972681	53126.9455443116	75293.4537275042	49100.8028441727	13951.1131909418	166982.026855469	38630.7100402654	13965.8169162932	13641.2828847992	16586.3463846273	7378.72512111888	65313.2239464628	63350.8135599012	94653.6457587754	68445.9855310485	76242.4285079894	66726.9832158176	86956.477982555	125624.50382048	list("N-Acetylimidazole;". "1-Acetyl-1H-imidazole". "Imidazole-4-acetaldehyde;". "Imidazole acetaldehyde")
426	M257T180_2	9.41233671485217E-06	257.113984290631	180.070393799681	196098.581168763	197351.622140808	186392.453566894	197017.399725098	169206.317336426	158777.820449524	174268.979601196	169349.931745605	123669.933576521	124829.32725592	168783.28097168	173539.261684082	107195.588544251	107388.016450806	97114.9611243897	121906.304488175	166940.562681427	153827.64672991	171080.885803986	195915.851425171	169840.730473022	143933.502429199	172306.659158325	169623.070167481	Not found
427	M242T130	0.601540043581021	242.220599411269	130.31340738249	281424.569826362	209054.548336209	182030.591669108	188723.128604736	444920.102666992	396074.915352417	404317.853575087	429153.152359945	271471.70256817	281274.379914714	224055.882231537	160481.290167236	369676.054938379	321144.069700683	283729.847859375	328541.653764111	228151.91568164	152025.104239909	123058.680789713	3270826.0902003	302588.827382975	257479.478476806	318277.182451389	295642.663002441	Not found
428	M94T347_1	0.000825165474724526	94.0300044804741	346.550221265126	2456.82934734348	1729.39218102428	3170.35182367698	3793.84090161714	8153.94069912752	8736.6431804689	9705.68381535461	11795.2001445136	2020.24853076784	5098.14079392421	11641.7555847263	4346.07657355972	21504.9609016613	8927.78091777965	10684.509208697	16254.85118758	12421.0833277094	12750.9790398879	17215.8861733398	20516.7296392212	2830.37533187468	5185.20144635267	4891.04014417414	13038.8333621583	list("2-Hydroxypyridine;". "2-Pyridone;". "2-Pyridinol")
429	M376T592	0.214268992589137	376.124373693449	591.504579971354	6706.91271287651	37525.7451390379	7125.6846237215	14103.2737073365	87908.058890625	140055.606578347	102698.188278355	128359.1831958	184990.357501598	315536.402160116	158169.225091045	117412.531749726	118746.844614821	45575.9921973503	91601.1277481041	18019.2886082745	34252.1689555578	55377.1623234678	29309.8412958984	572665.747176611	22545.8042174722	39985.1223818358	42481.906577294	25302.3586823732	list("6-(2-Hydroxyethyl)-5.6-dihydrosanguinarine". "8-Amino-8-demethylriboflavin")
430	M324T245	0.00607867542663752	324.167399618343	244.673794937039	21255.4848635719	15308.889759014	9289.30971482002	16450.891199118	45069.6929488689	68315.0433463088	58711.5820805629	57287.7340764321	88603.9591391225	11419.8998661244	42084.3621923202	13429.8869063516	9516.23939798672	6350.2966037802	6895.73726849118	12438.2807869447	44672.2744684709	38930.6022023438	47763.2314530039	54098.7825751953	29276.3490123929	14354.3761105642	52484.92353019	23538.5194230055	list("Cycloxydim". "Benalaxyl")
431	M195T177	9.01786367902645E-08	195.113835698711	176.523341691959	3191858.52255546	3411795.80968572	3566686.16834766	3635958.74686172	2669288.77731267	2446681.51150268	2714700.95980184	2815222.42900276	1905435.5815555	1638335.78195573	2639144.82000426	2386126.71534049	1041285.25040527	868442.082253471	930626.104826659	843175.1772092	2566601.14641928	2535692.51432528	2507261.20924503	2802927.27589934	2661105.88623242	1391176.60313027	2527576.38608718	2154623.00001719	list("Fasoracetam;". "NS 105")
432	M446T484	2.64670756594503E-07	446.167202047466	484.474710041806	107093.322103972	113281.299850602	117262.259703186	119278.916906747	74928.5214751858	57348.0070687915	51524.7819349585	71605.5828120411	59021.5403763759	46288.8624805121	83812.003645052	49131.2939900543	21555.2774040452	19851.9527220728	15537.5430192923	24009.1663819343	74092.2362976449	74239.2999929138	52803.0437526448	75029.1784692478	46401.9851907595	27735.618349961	73500.8158936821	57987.7101747699	list("Cyflumetofen")
433	M335T905	0.0000516449542982427	334.93246596755	904.983483565413	28304.064103219	19937.6603226247	24856.3214469647	20582.8973526372	39447.7694472656	49295.8923049618	52855.1353628995	45136.0438408203	75619.7593394906	37846.1383694787	129363.41251648	114068.935964905	7148.12150717271	4363.40013686106	3039.18089242468	2584.89731595535	45505.9651520803	40884.712034444	44467.1165458003	50502.4513212894	34360.2963819119	23745.2272625021	24515.1195218333	34428.2214803131	Not found
434	M98T798	8.13051016152247E-14	97.9739099133007	797.56038911209	181389.698956143	212976.026281251	211885.194769217	241982.265468749	53047.8402307232	55925.7020722675	50396.7405102392	56946.3573880243	54493.030817838	48065.8489163075	47477.5539562861	41275.4864869793	20408.0394181408	39602.2879388494	24230.7637581864	31937.4685737988	49956.8506422587	57756.988474329	51724.4904521978	43145.8665530497	58459.5713822234	47596.609954615	55609.7309598707	52497.6682995993	Not found
435	M184T842	0.00309711153174544	184.061640243576	841.520046632588	1406.6746622319	2976.89263698597	0	0	12843.5557247845	10822.3188514152	7414.90259615269	11599.9751416999	0	945.413568043087	4850.67014091815	0	24588.4668967286	11831.4224323795	12639.5534697188	22471.9550238649	12152.760171722	17830.0507848614	2808.07309908256	12399.2787106851	11962.6330458303	29202.1991021484	37171.0140362799	6754.77089765646	Not found
436	M146T412	4.08466250694828E-08	146.065433712498	412.06827214092	72405.6813438813	73535.4436602608	103651.347841391	79242.0896734441	13831.9409519305	17961.8026979074	16075.732147954	31282.6183057488	9282.79054272713	4247.54418006448	7911.2909881427	29178.0672966149	11649.958449747	35101.4995809815	5229.64704292741	16292.7363787114	11907.9718402675	9137.87184135137	6723.69773925023	1885.59740228556	15944.7752302728	7441.16911702502	15875.0624628541	23672.0346321738	list("3-Methyloxindole;". "1.3-Dihydro-3-methyl-2H-indol-2-one". "2-Indanone oxime;". "1.3-Dihydro-2H-inden-2-one oxime". "5-Methylthiopentanaldoxime;". "(E)-5-(Methylthio)pentanaldoxime")
437	M228T1021	8.33150291664973E-07	228.014751646825	1021.42486492415	38068.6941840822	58632.2609528664	51948.9765472409	43715.6343489766	92649.8207244875	97568.9077050786	89733.4120634456	93715.8027705523	46740.6531713865	55288.6557104489	83201.6362055668	55951.6986206292	6257.44151085355	5524.55851391213	7597.81879394524	12897.4348695771	83996.2147496536	99985.2152876425	94330.9196365894	116458.066387939	36738.9877652812	41706.3166592686	88056.2003472897	23065.3513125	Not found
438	M664T145	0.0000343185906683914	664.400864014629	144.53720004952	118694.218533305	125516.684693459	107950.962851208	127704.54322581	70664.602694336	76856.5647814026	93710.8219544021	79171.143215625	15795.2661708272	6140.16851713348	76394.0611148071	44653.7750896606	19288.1433113779	14659.0984890243	9551.73975519849	12615.4913928012	82963.7869308143	74307.5076533448	81229.5359650878	27163.3894114449	34710.4584840712	32627.1699702694	90323.5907667347	73089.4365081177	Not found
439	M395T139	0.0000261072764205687	395.21998610045	138.766270271943	87726.7204459637	75600.1297377015	71800.0478389893	59631.0599084128	122059.580267578	105870.114574653	125038.278093424	129293.041144824	106543.662347005	120623.874374552	118106.830155518	35027.2885878414	53158.3992412821	89213.9920687867	89551.6333951823	102589.561857991	47643.2247236481	37893.3558281249	12231.4011095521	18962.706778422	24028.7958640136	25758.1622807591	25568.050838222	36637.4177551935	list("Melengestrol acetate;". "17-Hydroxy-6-methyl-16-methylenepregna-4.6-diene-3.20-dione acetate;". "17alpha-Acetoxy-6-methyl-16-methylenepregna-4.6-diene-3.20-dione". "(9S.10S)-10-Hydroxy-9-(phosphonooxy)octadecanoate")
440	M227T164_1	0.000133283066806786	227.028287235482	164.314710293812	38600.1049617262	39502.8989693465	36846.3216811653	72646.9107765807	128385.7981875	93950.5216393873	123940.80691626	122677.67638092	92419.2474247295	88039.998088554	128431.962105042	117944.788169895	73571.6540950622	57421.5751705628	52591.3029115514	63586.447631836	105912.110229075	125862.729839681	117022.093581489	76392.7517318684	107726.732863363	71420.0084446289	114489.601646484	74947.9093286132	list("(R)-5-Phosphomevalonate;". "(R)-5-Phosphomevaloonic acid;". "(R)-Mevalonic acid 5-phosphate". "Euxanthone;". "1.7-Dihydroxyxanthone". "(R)-4-Phosphopantoate". "(R)-Mevalonate 3-phosphate;". "(R)-3-Phosphomevalonate")
441	M324T142	5.38787700633428E-08	324.174388429518	142.312807799122	145270.153512158	145197.113071753	155121.835260797	156698.420294678	169557.818662109	174518.316979148	183888.273105371	179140.030163135	114633.22420011	110527.747611646	156041.359933361	142515.575669081	61393.8964277345	29925.9528213083	54533.1248942566	63410.9777502441	173640.334750977	166195.432669654	162488.163864258	114623.383448609	113692.120410212	111436.68393208	125705.684002713	121989.842747827	list("Ergonovine;". "Ergometrine". "MEGA")
442	M477T365	0.0000892740049929829	477.171293536084	365.369729306112	365751.783085409	317178.722078043	356328.692114103	348095.284733043	270672.031665592	251431.523420933	237086.527383091	281178.251850952	216156.793675293	191951.02928326	288015.448563476	306024.70955018	78125.6852098397	32008.1953871145	90361.1184703778	49942.4761466457	369721.087240723	323834.848665189	353894.679443115	698002.394993237	393752.38835103	276284.862283316	441469.966931791	387632.806909913	Not found
443	M138T838	0.0447205302124252	138.056033861686	838.114912385324	7066.05989484171	90841.0231953122	9171.04036204985	20950.7106606253	241339.512324273	189328.836836426	182382.559918603	157783.187334497	12027.2986889445	15521.3927396763	70322.2523316653	22626.8851773682	248921.095627086	163939.996681107	155136.675313876	190541.519818945	103133.366176538	405495.645793292	144518.336304529	173648.986716797	101579.855200968	215694.863423439	518532.112026561	55762.3092678556	list("Gabaculine;". "3-Amino-2.3-dihydrobenzoic acid")
444	M317T370	0.312416064287563	317.154654921806	369.654037688097	12646.2776951813	7872.1876117819	10259.8315486167	6494.81200286941	33557.9815867809	24337.7297728949	23982.9217269287	28237.6516321068	14903.2114169839	9849.49743680878	63234.7671682872	17723.4731386204	6347.29528765931	24461.0068508447	19616.9533964694	14034.1392017673	17940.7993656489	20705.7838672318	16247.9275089813	15138.1869464263	14216.5737621801	21554.6418405593	18706.7950519312	56071.9370631279	list("Fluvoxamine")
445	M242T181	5.75288231639717E-07	241.616568391203	181.122586298923	23529.7696610803	29666.0694522759	9482.02329556295	23776.6135872703	52918.207643921	59386.2280780204	68020.2270217286	49071.6202722343	21870.2031018759	22158.363729378	37438.3978101438	41642.6442915039	63193.4824219275	70321.7260356444	86327.4253286135	62610.9229735108	66373.9641481529	61889.3032631837	52557.0588200682	41108.1299750572	98108.376960669	75915.3476237306	73334.1363175455	91562.0035498861	Not found
446	M154T642	0.000041619955804172	154.067705241286	642.084587505355	1084047.7755318	982197.686082195	1381926.16885416	1268174.90045024	18477.3382422694	15801.3690092365	6540.2694139595	11305.9716398805	8864.36454801089	758722.213538431	25841.7851000977	6311.21754841414	305116.060433246	270005.073602075	277585.99696008	265934.930081975	28779.4828723552	13472.7514220669	4714.06184124843	4868.58939667963	23541.9247483822	9312.51039566284	18425.5301702637	959531.93377138	list("L-Histidine;". "(S)-alpha-Amino-1H-imidazole-4-propionic acid". "Histidine;". "alpha-Amino-1H-imidazole-4-propionic acid". "3-(Pyrazol-1-yl)-L-alanine;". "beta-Pyrazol-1-ylalanine". "D-Histidine;". "(R)-alpha-Amino-1H-imidazole-4-propionic acid")
447	M103T566	0.0189243117611199	102.985984558339	565.791530982285	4951.89332509261	3611.5460036271	17452.8858108521	5614.5290373351	35858.8134458102	31594.3895363037	34408.0233924447	39557.4434025212	23833.2337707641	5878.09749035393	27686.3489785035	13325.821611557	26575.9080215455	4373.99886759291	8172.40279756382	9527.84613925384	9977.26755876814	37098.8000584717	10724.2351208741	24401.6706307983	13699.2640791016	23127.0211161499	41638.3363054405	11980.3105224518	Not found
448	M256T180	4.40925353563332E-06	256.134383055473	180.114696420662	646378.182959641	714225.618443152	965278.33070977	822692.051760803	170543.603909066	201411.916161936	62902.3582098301	166919.970007495	603676.84164652	473896.115409763	390169.679569171	651512.680997113	342327.042690826	373295.638665526	260235.941593751	318416.063643575	49547.07045061	185489.318585815	228503.106793555	130633.249874257	168965.589749891	133254.523092235	237306.235574745	600451.800421712	list("(+)-Elaeocarpine". "(+/-)-gamma-Lycorane")
449	M273T1798	1.25690061678917E-07	272.837767015084	1797.53634257464	21478.7490881345	19955.5574847415	19816.3540489819	20376.3275075894	4915.03736866504	0	0	5925.97031188097	2734.55227740632	5487.29986323888	0	5726.66090620382	0	0	0	0	0	12515.443630753	7279.60371531804	6668.91763079515	7094.48461252693	4894.35864467386	2587.4899587295	2458.23530316936	Not found
450	M312T1007	0.0000100257282415389	312.061384098387	1007.33269333949	10646.3779328918	13289.6930358886	11071.1066159635	16790.7910899586	37136.5405656128	35649.2818214233	27088.1032607179	29775.1607803343	15251.7972132634	19575.5338196616	23420.4549408722	30424.4381059737	14287.3985574373	9729.83350358979	13754.4104839325	13634.7545331471	23701.2567389603	31713.276814564	27549.4323291014	35662.8265291091	22226.2696451879	24019.0338769532	29030.99646966	22221.6898197687	list("2-(Formamido)-N1-(5'-phosphoribosyl)acetamidine;". "1-(5'-Phosphoribosyl)-N-formylglycinamidine;". "5'-Phosphoribosyl-N-formylglycinamidine;". "5'-Phosphoribosylformylglycinamidine;". "2-(Formamido)-N1-(5-phospho-D-ribosyl)acetamidine". "Albendazole-beta-hydroxysulphone". "Albendazole-gamma-hydroxysulphone". "Hexaconazole". "Chlorozotocin")
451	M111T356_2	1.52097228682686E-14	111.045337334329	355.947615876293	210065.550828668	225837.313562175	224879.418650573	212912.918504669	277383.327073567	299208.52924056	304784.526955567	321453.172798177	318331.837564148	358802.816367187	355516.45011676	351483.000997992	3757.64919049727	3944.38524407892	9156.4502123302	4394.51287546058	319462.954460266	321568.036158367	308033.185975525	304636.698802733	382625.555567138	476760.378244323	392843.064900471	454846.876559325	list("Cyclohexane-1.3-dione;". "1.3-Cyclohexanedione;". "Dihydroresorcinol". "cis-1.2-Dihydrobenzene-1.2-diol;". "cis-Benzeneglycol;". "cis-Cyclohexa-3.5-diene-1.2-diol". "trans-1.2-Dihydrobenzene-1.2-diol". "Cyclohexane-1.2-dione". "1.4-Cyclohexanedione". "Parasorbic acid")
452	M153T232	5.06735234030507E-12	153.019415074738	232.030608205712	1574461.61164897	1819016.93623096	1811958.18322721	1868697.14921192	2809058.06080339	2500391.30343034	2803024.45132227	3102641.06698438	1153766.32969593	1231119.41455058	2047289.28471875	1632127.27267489	166260.343339134	141455.965949219	123926.554834717	167321.1260447	3237677.13833659	3577909.86769531	3382471.80230338	3449786.63175781	1966370.87122603	1382551.70679936	1972975.54855469	1717258.55503125	list("2.3-Dihydroxybenzoate;". "2.3-Dihydroxybenzoic acid". "3.4-Dihydroxybenzoate;". "3.4-Dihydroxybenzoic acid;". "Protocatechuate;". "Protocatechuic acid". "2.5-Dihydroxybenzoate;". "2.5-Dihydroxybenzoic acid;". "Gentisic acid;". "Hydroquinonecarboxylic acid;". "Gentisate". "Diethyl sulfate;". "DES". "Patulin". "2.6-Dihydroxybenzoate;". "gamma-Resorcylate")
453	M168T361	4.20112957165914E-08	168.081667295523	360.922029786106	131068.866632202	201380.106377344	144580.008210645	164101.914203808	351968.577006348	344167.470766558	341400.846591797	342864.61682828	158025.528457581	165646.213997021	237865.701521339	190808.062384477	61235.1505582602	11942.1199763274	46378.389150446	42116.8870224971	256800.742083651	444719.835728026	330176.663598439	276740.011118408	329380.388306109	442015.229474431	497061.496929155	366347.686378758	list("N(pi)-Methyl-L-histidine;". "N-pros-Methyl-L-histidine;". "3-Methylhistidine;". "1-Methylhistidine". "Nalpha-Methylhistidine;". "N-Methyl-L-histidine". "4-Aminobiphenyl". "Diphenylamine;". "N.N-Diphenylamine". "5-Aminoacenaphthene;". "5-Acenaphthenamine")
454	M149T48	0.00573810992741395	149.024395847092	48.4587912080709	4845.34692750927	4798.06484119734	5512.13460594215	9740.65463385602	19339.315697693	16894.1600484122	13235.7707730409	18396.5490287733	8633.66687778412	11000.6637379692	20890.7967114844	5722.82853815789	3786.70214488806	11292.1607733969	12859.2407318289	12541.8261293582	19033.9351755151	12088.4975236338	20492.1095372327	17701.0383845283	14748.6972155142	13226.6317834521	21643.3823776855	15685.0142104309	list("alpha-Oxo-benzeneacetic acid;". "Benzoylformate;". "Benzoylformic acid;". "Phenylglyoxylic acid;". "Phenylglyoxylate;". "2-Oxo-2-phenylacetate". "2-Carboxybenzaldehyde;". "Phthalaldehydic acid;". "o-Formylbenzoic acid;". "2-Formylbenzoic acid;". "2-Formylbenzoate". "Piperonal")
455	M315T128	0.0000391364621945146	315.253851454507	127.971234815299	21538.4459891379	32058.4867825232	43807.5006560425	57568.4922772393	107880.736634549	96991.1483720172	109348.885547672	141249.270712384	94448.0340844448	100020.22194969	57728.93261842	91104.9709513883	36130.129143322	61694.923953352	107179.325829834	97118.3478419923	155956.941374497	124698.118755928	91052.5462016913	142730.37117626	150500.043109782	187973.770871377	124990.442004553	205235.944666118	list("(9R.10R)-Dihydroxyoctadecanoic acid;". "9.10-Dihydroxystearic acid". "(9S.10S)-9.10-Dihydroxyoctadecanoate". "9.10-Dihydroxystearate")
456	M198T162	0.00124516133857413	198.113514427954	161.9369860883	23464.1879802326	20498.6814853491	17907.9297680766	23797.3482157138	54065.0582017621	44695.3619711181	59434.3132788087	59623.5983531193	11691.8004274965	20725.2331912009	46819.9556080971	33293.8585611935	27167.9580003939	35991.1978152989	24215.374663671	25941.8466892456	112194.008697917	74825.4628823514	107474.651115723	72957.0471996184	121648.312496864	53737.6017634277	45544.1953704397	169187.431633256	list("Tussilagine". "Ecgonine methyl ester;". "Methyl ecgonine". "N-Hexanoyl-L-homoserine lactone;". "C6-HSL;". "N-[(3S)-Tetrahydro-2-oxo-3-furanyl]-hexanamide")
457	M150T913	8.06364149128446E-06	150.056184353745	913.425402067923	211325.744243815	337805.691814404	271400.372878284	271830.187203416	495041.009007424	538902.961704548	488094.234679394	508874.005639014	186783.629774414	180290.082782294	369242.612322362	253967.114315234	164317.518956707	5742.10712765316	31325.5843780083	42059.7396768357	340205.270625001	539717.203538954	455183.581408463	463761.625359371	191883.121454883	151262.021510011	443770.293851207	149511.922641901	list("N-(Acetyloxy)benzenamine". "N-Methylanthranilate;". "N-Methylanthranilic acid;". "2-(Methylamino)benzoic acid". "N-Methyl-4-aminobenzoate". "(E)-4-Hydroxyphenylacetaldehyde oxime;". "(E)-[4-Hydroxyphenylacetaldehyde oxime]". "(Z)-4-Hydroxyphenylacetaldehyde oxime;". "(Z)-[4-Hydroxyphenylacetaldehyde oxime]". "Acetaminophen;". "Paracetamol". "(R)-Mandelamide". "2-Amino-3-methylbenzoate". "Do…
458	M341T245	0.000191176035328223	341.182635462428	244.690536073497	125932.458401272	60795.7963566475	152589.478929533	75815.3013400562	1203569.00843594	1640705.05781365	1587081.25361746	1249351.06310697	616119.533792671	584065.386234895	1734651.12733399	829197.959836421	907549.631116921	812651.302185074	1126470.52388097	1095738.54743462	1063404.57777769	1687963.59819141	1296702.99719449	1760985.84124493	1048496.16558039	477366.84264872	1407787.89072827	826824.967079842	list("Compound IV;". "5-(7-(4-(4.5-Dihydro-2-oxazolyl)phenoxy)heptyl)-3-methylisoxazole;". "Disoxaril")
459	M281T995	0.00218152204569545	281.077605289362	995.488665717868	1815.76488198667	6282.99426868736	3670.51732324053	2611.68466153039	60367.9386730955	58697.9994147341	41019.6372246322	56763.7973322285	11339.0470613185	18051.3967853893	15931.7260902273	6892.45001326248	37984.0972067611	16531.7206384425	20093.7887051474	26703.642389873	27870.7274812722	80766.2009920294	37423.7027372722	55712.020898295	15687.1881316804	36768.9222714662	76431.9294004052	9103.49383954372	Not found
460	M131T1043	2.61689652497015E-09	131.090684077843	1043.14699281109	48337.7826622883	103270.918777099	126332.066095408	115633.727153685	352217.605398578	388168.782031247	518338.377197266	467530.767319665	159784.789152958	44265.7823149017	159267.647938288	129088.63903893	28958.9799249963	25648.9192684372	21953.1302551644	96506.3945877159	391255.33205136	440497.473780036	335262.752340696	353422.84063337	239072.129178803	286568.011557794	268340.397366314	331526.397859839	list("L-Ornithine;". "(S)-2.5-Diaminovaleric acid;". "(S)-2.5-Diaminopentanoic acid;". "(S)-2.5-Diaminopentanoate". "L-Asparagine;". "2-Aminosuccinamic acid". "D-Ornithine". "Cinnamaldehyde". "N-Carbamoylsarcosine". "Indanone;". "Hydrindone;". "1-Indanone;". "1H-Inden-1-one. 2.3-dihydro-". "Ornithine;". "2.5-Diaminovaleric acid;". "2.5-Diaminopentanoic acid;". "2.5-Diaminopentanoate". "Indoleamin…
461	M389T144	0.0298493726385623	389.290767025368	144.31992872167	5283.65197089653	5381.41248072298	5857.24019257903	6246.5637575453	1522.99976596879	2763.91239215425	3294.56709579262	2851.27647267188	2734.74968507491	3796.18433791813	0	2276.24020661705	16524.668456665	25101.1543297606	32470.2728671264	30716.9584769863	6912.42105569504	5253.73177758952	3980.39196274799	61602.482953393	25047.8105479128	21953.3741792487	16260.7306590576	26258.365091369	list("Bis(2-ethylhexyl)phthalate;". "Di(2-ethylhexyl)phthalate;". "Dioctyl phthalate;". "DEHP". "3alpha.12alpha-Dihydroxy-5beta-chol-6-enoate". "Di-n-octyl phthalate;". "Bis(n-octyl) phthalate;". "Dioctyl 1.2-benzenedicarboxylate". "Diisooctyl phthalate". "Apocholic acid;". "3alpha.12alpha-Dihydroxy-5beta-chol-8(14)-en-24-oic acid". "19-(4-Hydroxyphenyl)nonadecanoate")
462	M104T1059	1.33676757986257E-07	103.527200458212	1058.83812895853	27353.5589055174	41664.6884199665	38301.8569519043	38806.9113159649	59631.949094238	58477.5109863281	59186.0056873026	70720.0326217647	49208.5775969905	42454.9832373049	60098.1409153867	64130.2158506088	2344.28703935986	5057.20184767793	1462.39706076443	2491.01993691621	5113.78421399431	37134.1032263181	33034.7267045454	24947.8732652455	1352.34255413784	3537.64503235713	27475.5177847016	4018.44185087759	Not found
463	M143T36	0.000439789094452622	143.07141852629	36.4179386756563	7501.77347810066	4183.27331973324	7928.47826084445	19796.2313936451	30449.5661238065	38127.7868553943	41512.5326247868	36569.8882408831	33891.8631937887	37137.3046701713	39513.1843520641	31289.8621096935	41249.5808671362	47104.402703125	22571.5812957299	29063.6853036128	47884.1647738186	58818.0999191874	26346.1965921626	50580.9164710789	32054.9627763682	39515.2915180212	44113.1422026159	28555.8606393568	list("trans-4-Hydroxycyclohexanecarboxylate". "7-Oxoheptanoic acid;". "7-Ketoheptanoic acid")
464	M296T619	0.000100346068678545	296.088698044494	618.805108349683	18528.8093177186	12063.0787621094	16733.0418459153	16361.144081386	28534.509189996	25818.7153702394	34325.7215379093	30539.9360882339	1357.54549996372	3294.32218926697	18461.1863741232	8664.09503413646	16690.6870226645	12602.1035795941	11461.9961960261	12263.9087561704	21321.2403145712	28568.3727400718	21112.4013402939	14853.7301957485	31369.4062870347	21465.441063151	34383.0822601318	48043.7681046038	list("5'-Methylthioadenosine;". "Methylthioadenosine;". "S-Methyl-5'-thioadenosine;". "5-Methylthioadenosine;". "5'-Deoxy-5'-(methylthio)adenosine;". "Thiomethyladenosine;". "MTA;". "5'-Deoxy-5'-(methylsulfanyl)adenosine". "Psicofuranine;". "Angustmycin C". "Codeinone;". "(5alpha)-7.8-Didehydro-4.5-epoxy-3-methoxy-17-methylmorphinan-6-one". "Neopinone". "Oripavine". "(-)-Apoglaziovine". "Glaziovi…
465	M136T917	0.0000990259397810401	136.001501084091	916.861553124654	9275.88872165328	2544.92839833031	5385.01089014348	4886.11820042368	32730.3062575864	39298.2566102621	24598.8202844385	35403.9165629588	54021.0856668396	35004.2989239147	60588.4809069823	93763.3623345875	8029.3940915965	8393.26181567776	7952.48055972189	11219.8944525422	18655.887114209	65594.9492317471	59627.6982018698	60551.8461085914	9828.03949853484	10514.2735708897	33330.6127315531	13897.2806885302	Not found
466	M695T919	7.54022442413619E-11	695.015911605296	918.61913168924	64547.5914930556	93155.1298617081	80723.9126800132	66247.9205494793	5464.35076446134	13565.2161387593	16452.0375043798	16238.2936695511	8953.41363985348	0	10436.7923721159	8790.65976161057	0	0	0	0	8826.09775258343	22186.5664675349	18207.7515753565	8272.7059630455	8580.62087954885	0	7447.4022858146	9784.67445889286	Not found
467	M116T318	8.61226109187402E-06	116.035337100584	317.88371551936	74065.1372879326	34796.9223641545	40120.8446071681	182991.584934682	356686.462766954	381914.536591353	338937.558032225	418857.250136986	90050.4782951225	101023.629292854	380084.391598558	252406.339118469	30464.5581023494	33153.8543532059	30209.8645004107	31266.5793208782	353372.91333824	506333.054932315	329267.422514184	424928.209206664	242923.805004492	135839.140555759	316010.063853761	261976.874067934	list("L-Aspartate 4-semialdehyde;". "Aspartate beta-semialdehyde;". "L-Aspartic 4-semialdehyde". "2-Amino-3-oxobutanoate;". "2-Amino-acetoacetate". "L-2-Amino-3-oxobutanoic acid;". "L-2-Amino-3-oxobutanoate;". "L-2-Amino-acetoacetate;". "(S)-2-Amino-3-oxobutanoic acid". "(Z)-2-Methylperoxyaminoacrylate")
468	M91T602	1.13848365496478E-10	91.0429210522193	601.536603563049	3997.7364435087	3412.42857642841	4822.73970527714	17359.3299545027	31623.3708284749	36708.8576915147	28696.8226057401	37526.7140290833	5955.15728274487	1510.31076537176	7282.65442660167	13024.2976319392	71622.3378001403	65622.5440021158	59154.7925012318	70354.9774927325	50908.5795321987	48530.1472673071	63426.0598754883	42751.9101008607	48382.6832407469	46080.0721602006	62285.7729364845	52494.9756205672	list("Glycerol;". "Glycerin;". "1.2.3-Trihydroxypropane;". "1.2.3-Propanetriol")
469	M620T136	0.00103297683695591	620.38311838354	136.101409849131	29209.7790529918	27648.098974507	35073.1132621765	39170.8232033188	3558.18816083998	6705.56308631848	2715.83797097256	16915.9032370605	3478.70681067949	1992.316642574	12548.8677515404	915.091483738602	1663.48267671396	2103.13427273252	12349.5848668338	1598.56705553519	23910.9352929688	11476.0703190398	20679.4613672739	4501.71451738275	34494.8525947267	4112.64465169504	5567.22736900696	20386.0359277344	Not found
470	M313T181_3	0.00237204409081093	313.155762670815	180.950294563886	744179.288251954	844989.074577288	784918.587877791	806918.153836357	263076.959824264	466381.756668497	426334.985057313	435328.115455292	327167.934560235	431525.857226441	646859.006340496	620933.473722657	438969.532918365	262044.09746582	283702.680108095	290597.633259481	140716.194973486	204121.743171922	593614.570887975	580051.893848214	510222.446521159	268472.399720717	457122.734520319	98077.7750549188	list("WIN VI;". "WIN 52035;". "5-(5-(4-(4.5-Dihydro-2-oxazoly)phenoxy)pentyl)-3-methylisoxazole". "Dapdiamide B;". "3-{[(2E)-4-Amino-4-oxobut-2-enoyl]amino}-L-alanyl-L-isoleucine". "Dapdiamide C;". "3-{[(2E)-4-Amino-4-oxobut-2-enoyl]amino}-L-alanyl-L-leucine")
471	M355T566	0.00382140652148855	355.133881070707	566.086761853626	87570.5162245328	11386.7579113855	81441.5929588247	89899.4182864646	263140.800417601	358183.990345902	272512.114932185	228642.091604225	278479.876645542	10716.2843149318	147583.975281297	62484.7052734794	221040.953570422	127723.081154786	154693.197187131	170540.217074079	355673.15448076	290815.704086213	241414.393077435	230121.750976841	80687.414122585	59567.9134988953	195026.069614949	278704.541471622	Not found
472	M550T914	0.00963831082129806	550.007196189671	913.722785413318	3560.12986974114	7248.74345262448	2933.98236683749	0	15788.8174730957	11909.7806206758	19241.2246480306	16182.2934152345	0	0	7170.76389313502	0	0	0	0	0	0	25117.2018225097	0	3133.89422998534	0	0	6812.04243852595	0	Not found
473	M216T148	0.000445854238764045	216.01224592724	147.514444376652	1583.77255360589	2978.45212025515	5296.26176705886	2245.85529005553	11173.2106464844	15695.3909765625	12802.4230052897	10126.8854354479	9876.02795156626	13709.5796969866	14645.06150625	13436.195855664	0	2304.94408413821	0	0	11058.0676078125	3948.31031216978	13455.4444787801	4947.35521596735	16007.3482579529	2706.4297681825	5189.03201251358	3048.06937783353	Not found
474	M190T228	0.0000262809781122182	190.072195580346	228.34628952044	207575.73642168	200850.352222162	172692.934935636	135852.512275391	19620.0326365186	43038.2571233186	41720.2780885393	19008.6157330253	28765.9097775075	107783.946375256	71381.5465836533	201736.847754616	18149.0818245765	17834.0026339722	16156.5917922904	19131.4921955138	49170.8257192606	27007.5793854575	70966.2924208384	44151.6853360835	63108.261594363	17643.6833708637	19657.6027676362	16932.0777907648	list("2-Amino-3.7-dideoxy-D-threo-hept-6-ulosonic acid". "2-Amino-5-epi-valiolone")
475	M298T409	0.0106466971900819	298.112460771465	409.01577282952	52540.1141775888	88118.320213582	77213.1674010202	72060.7325200063	126452.886011786	117981.052913219	151385.34971228	144098.48138562	53557.1646952166	99882.0478158203	117866.772486503	51622.7844033156	53281.8745102626	38800.3989739066	24805.548682633	24095.1434421942	33451.1887285971	169491.087287454	56495.8123989332	75897.2311088561	85589.2941009882	61392.6452473562	118834.7889711	87357.3597556381	list("2.3.9.10-Tetrahydroxyberbine")
476	M224T8	0.000461048292081795	224.16534590052	7.62742379117966	10894.7449465538	11486.1737360143	6564.39491586068	24436.2438063882	54287.4335414449	36350.3069338471	43545.0238681562	52858.5708809623	50982.8521227249	38526.3668447247	22124.037699437	22275.0363487138	6789.7266518326	29683.6516729787	21244.0224192572	20464.3992111512	38724.5006653217	39221.1123448435	35728.7940074275	38412.22052056	43100.0926350446	60970.1646691894	33366.3039888833	39729.333229515	Not found
477	M74T353	4.46166194534062E-07	74.0250510641801	352.955910397443	17929.3496055235	25454.8066999769	11494.6124663678	34667.8045569283	845959.626395108	1228399.67406139	975629.161728994	973109.877025889	357444.480131584	323022.148660881	443483.983826077	133840.41384266	402668.478577067	435567.087585527	348331.680354212	426413.88863923	1096203.9224583	608400.64508384	468989.057584953	658939.264925876	406233.097990786	366704.94443842	254031.732019606	139330.758295827	list("Glycine;". "Aminoacetic acid;". "Gly". "Nitroethane". "Acetohydroxamic acid". "Methyl carbamate")
478	M383T1066	8.29005286845005E-06	383.072444411203	1065.73221180086	15511.6042793641	17009.5545820982	22575.4507675509	26465.1364422825	316371.125725664	368427.915450846	387098.627120444	460567.065901263	18187.3860214428	119972.02378711	13489.1218631243	231386.043085429	45954.7390845729	23711.1478590541	23545.8906279649	8948.23530986079	30995.2396830205	239099.868406327	184598.087251953	166527.762525746	25310.8392332141	25287.2216722614	200364.538333081	10258.881151623	list("Tetracenomycin F2;". "Tcm F2". "Decaketide tricyclic intermediate". "1'-Hydroxyversicolorone;". "Hydroxyversicolorone")
479	M218T611	3.97644129043436E-15	218.066810457985	611.313408185228	3043768.08811817	3045393.0977024	3044918.64521609	2883078.04157137	2528748.00476029	2186255.17996133	2416554.2730887	2461592.18198438	1739882.89725	1709853.74651464	2184432.93374219	1876579.87910503	172877.686225142	148333.371120606	147238.936235396	147030.986414507	3080084.20394602	2766386.2053394	2818007.32772443	2604468.49527463	1415725.24174361	1491443.50476846	1563994.29930013	1710621.03463622	list("O-Succinyl-L-homoserine;". "O4-Succinyl-L-homoserine;". "O-Succinylhomoserine". "N-Acetyl-D-mannosaminolactone". "Oxamyl")
480	M236T375	0.00121553592251251	236.06419950988	375.245764205745	63369.3157006592	55853.7810781183	61094.9779944948	55844.1568837891	93086.6003556154	86537.0996050782	95562.0630983766	106649.685308423	35121.572546875	49873.9300224859	101468.778092871	76816.4347787841	19027.5885719434	31186.3151429087	37028.1322142553	31703.2686042481	80014.0190227294	95037.9583651367	96941.1713206175	39715.8917292753	65052.295565918	63512.1827484131	72868.5374979126	62160.3630050661	Not found
481	M173T975	1.275729930431E-10	173.009168151494	975.426792622385	1201139.19596484	1445774.48167878	1358806.12828726	1260047.78035075	2059795.0950957	2453611.91827675	2201546.58687581	2573041.36307813	3056462.31067073	3186552.32788085	3161635.0018161	3067461.12861655	1524514.92407402	1213123.04158057	1553054.38142212	1664253.61547402	2158426.23989973	2466633.5364453	2099014.9271704	2500452.02942308	1628127.9949462	1563062.07728125	1945316.9445	1670778.56092916	list("cis-Aconitate;". "cis-Aconitic acid". "trans-Aconitate;". "trans-Aconitic acid". "Dehydroascorbate;". "Dehydroascorbic acid;". "L-Dehydroascorbate;". "L-Dehydroascorbic acid". "Phenylmethanesulfonyl fluoride;". "Benzenemethanesulfonyl fluoride;". "PMSF")
482	M150T581	0.000392162667502717	150.056101264428	581.233057123147	1686451.64584246	3747196.42753648	1903394.68938889	1860263.94326475	8629493.49936377	5753108.37236718	8692387.10183611	8717050.15029118	4242847.38181174	4974030.62878127	4378058.35754061	2389319.09107032	3111726.05510157	2635314.38576562	2337175.66545938	2746528.0559659	6517728.18924398	10542183.0482899	4234445.81190236	7383809.44475784	1980511.26031597	3772200.17871448	6844478.2197386	1775383.21732031	list("N-(Acetyloxy)benzenamine". "N-Methylanthranilate;". "N-Methylanthranilic acid;". "2-(Methylamino)benzoic acid". "N-Methyl-4-aminobenzoate". "(E)-4-Hydroxyphenylacetaldehyde oxime;". "(E)-[4-Hydroxyphenylacetaldehyde oxime]". "(Z)-4-Hydroxyphenylacetaldehyde oxime;". "(Z)-[4-Hydroxyphenylacetaldehyde oxime]". "Acetaminophen;". "Paracetamol". "(R)-Mandelamide". "2-Amino-3-methylbenzoate". "Do…
483	M110T232	7.60503936975654E-11	110.032941876686	232.218403673137	30690.9183693015	34434.7365333363	32833.9091585083	37587.7998669434	46561.5320892667	44517.699659261	51990.0878179525	52385.2893589478	17123.1707397034	19386.800707784	28832.4575036621	22023.3383594971	13322.4294537145	1591.91005627267	803.498141501599	730.148433389351	56874.8719801964	60395.8768063402	54807.1487189941	55198.0044821778	37838.6787249756	27655.8753037262	37929.8046069336	26570.6835418294	list("Cytosine")
484	M308T1139	6.17187262001724E-11	308.04088709065	1139.08606615101	38336.0470983886	39872.7570597327	42261.7052312122	43720.3114721681	88727.1576298832	80936.2163307883	70782.2963570339	75676.717651672	26392.8012571022	27893.2246179201	49791.3178663639	47785.0295553586	131082.577696533	131178.34430642	128243.57997284	132236.054057173	70614.4773182265	96515.5243279479	89975.4740529229	67524.5484964602	92150.6460882015	102854.78717152	98616.0176879873	101063.276465676	Not found
485	M253T881	2.03524081392009E-06	253.054538941449	880.793230325128	2175.84048423896	9324.60993398416	1353.59466223642	1066.74466201571	36839.384384799	24327.7837073365	40316.3633216443	29292.2509296551	10857.4170935303	4615.09979322227	21387.2069222106	1951.8827089838	65206.0787731324	37476.9728632166	46581.6663387118	51301.1935397157	19061.7695590951	43632.171917411	17075.9929855978	35832.6975856601	37119.3909223521	51258.5437631274	52334.2807851765	52354.5678558239	list("5-L-Glutamyl-taurine;". "5-Glutamyl-taurine;". "Glutaurine". "Hispidol". "Chrysin;". "5.7-Dihydroxyflavone". "Primetin;". "5.8-Dihydroxyflavone". "Anhydroglycinol;". "3.9-Dihydroxypterocarpen". "Daidzein". "Alizarin 2-methyl ether;". "1-Hydroxy-2-methoxyanthraquinone". "Chrysophanol;". "Chrysophanic acid;". "1.8-Dihydroxy-3-methylanthraquinone". "Digiferrugineol;". "1-Hydroxy-2-hydroxymethy…
486	M227T2	0.000262863355876339	227.201392965784	2.11156725270664	8735.42784179687	8554.28069707031	10273.8640272461	12118.9674838882	23145.5668765757	19990.0280521073	18735.1491126142	25243.8818686209	26725.1928737275	17247.6547246844	10813.4661107156	12445.5941752736	13087.2833570209	10009.9493725098	7018.87235262652	21561.2909488673	31108.234169525	27443.6881087237	26155.1116492239	22610.360953846	24703.5197462809	29988.4226536451	20117.5256377598	29261.835484082	list("Tetradecanoic acid;". "Tetradecanoate;". "Myristic acid")
487	M111T328	1.11136001629386E-17	111.020213166743	328.346193484157	65861.2085443628	54547.9461087312	58844.3402461291	68777.7187923035	22290.7613930726	23323.6804502882	23437.1651345085	23202.4672495489	24851.6255433831	28670.621749048	25882.3503402714	10638.7901005719	2505041.12145313	2484083.28902068	2283635.63471484	2093374.60665117	280019.693959251	28602.9401063904	27196.1810478205	18584.4985872202	41351.4975335702	74581.5371996006	38710.0006533069	56709.4463796504	list("Uracil". "4-Fluorophenol". "Maleic hydrazide")
488	M231T323	0.000120515176512405	231.087444707287	323.048353227323	9886.92213349609	11810.9854143499	12558.3239216973	4215.17606090675	22227.1279931812	26469.7836568759	26353.1949433594	23155.1060968018	24652.7269442073	28090.4524045459	17773.7824550757	17184.0209456381	9305.56811728369	6756.54009339319	4294.99550041134	6497.55985963587	17447.6560432157	18394.9296805969	25873.7935552002	34539.5790802114	23310.1081727538	13106.1814063863	26437.5996840354	19898.0347828319	list("1-Methoxypyrene")
489	M194T172	0.0000476487938264317	193.99163992487	172.377879605351	45327.9030976562	46942.5896946957	21240.7238482063	43362.1505078565	90225.6970750867	95350.43973999	82711.9914672853	80462.2374683153	68212.6007784283	41165.7767176805	98619.8156660157	75426.6522792944	24829.8023179932	17947.6239654297	17590.9383947754	24332.1965332032	85138.409441362	73235.1883392334	111130.746972687	107626.253257642	109572.808481771	73097.9480882183	48478.7993078838	93280.0241205692	list("Dopaquinone". "6-(Hydroxymethyl)-7.8-dihydropterin;". "6-Hydroxymethyl-7.8-dihydropterin;". "2-Amino-4-hydroxy-6-hydroxymethyl-7.8-dihydropteridine". "D-Glucose oxime". "L-Tyrosine methyl ester". "2-Amino-2-deoxy-D-gluconate;". "D-Glucosaminate;". "D-Glucosaminic acid;". "Glucosaminate". "1.2-Epoxy-3-(p-Nitrophenoxy)propane;". "EPNP". "2-Carboxy-2.3-dihydro-5.6-dihydroxyindole;". "Leucodopa…
490	M303T506	0.000459310485896454	303.098404634677	505.750216493986	45985.5128717448	49891.2345482955	43830.6777936096	45098.7554847635	57798.4428445436	52998.545434723	58844.5708236897	57647.8179836427	39656.2198765093	37170.2655694802	42249.0532814942	28301.557527832	45921.9972949453	40522.5324031939	39739.6822508263	38424.3400768931	58011.4215346681	55973.1391450943	51583.347235311	50257.1247503108	39090.8057062987	38504.2132219544	34524.3480293316	57894.7620502707	list("Imicyafos")
491	M338T706	0.000260037849634807	338.098233329388	705.958669398622	1884.03486122537	3496.24130953807	3388.38596066675	2479.21787524005	5356.71267181325	5539.33565542034	5511.06458935777	6533.83465743465	31109.6414822388	45971.1393529168	3788.24988512809	10270.4128013451	28823.6986931501	32141.0706942321	36118.4042631871	42108.9257783203	3614.88717684911	4047.12307279264	8754.80802866454	5836.18892384919	3645.0319477042	15430.8252098434	2110.58320787366	9818.19702119418	list("Vulgaxanthin-I")
492	M133T1007	0.0000223098621721715	132.529880794886	1007.32187965159	3589.29690318182	18062.9313053283	3690.13597095995	2771.35494500874	36107.7102686268	35373.2752929078	30261.7650647339	41174.8062050781	18468.1186439973	18743.8219419489	30572.6331905018	29257.2888519288	22671.0688918524	8817.23460658948	5456.60774726363	13750.7587106531	24907.4574560547	38808.4293869019	35067.7908622349	32314.5156987972	27636.3745599143	27663.7559594727	33309.8006475775	19346.9306398926	Not found
493	M465T144	0.000397253598026946	465.14462029631	144.205246765225	9716.66060986329	15141.7010014648	12258.9116393555	12876.189421875	5115.82933566567	4201.30012063231	3836.84238648278	1951.17854119917	8395.10223120117	4977.59488710669	2882.27033381068	3082.31334514699	5352.05591290305	0	0	3999.50917347439	8070.51096773532	3351.97640548209	2288.77977707161	9126.86145462605	3161.9403779284	3934.28729690355	4272.45090517565	8211.52536246958	list("Agnuside")
494	M279T327_2	3.40267012924913E-15	279.136961471733	327.020710570072	5068.95495332818	5481.05668790229	4457.60849358511	6249.47952728476	7629.81196627232	7883.41391892815	8373.16571622863	8805.83735318657	9375.26135596484	11885.457722005	9130.94100000219	7527.65360816854	52586.6783272948	45000.694266252	44351.2454134522	45462.0306264953	7228.35424128189	10020.8095825518	10112.5359660697	8985.40630838315	6374.04339979963	1302.35678824893	7349.45930858576	8368.98731914958	Not found
495	M227T182	0.0107097027688748	227.02822184837	181.551448364917	28756.9568817106	51737.5225710483	46054.5411817453	92967.9544980469	178747.745856018	127180.112990764	170428.491007385	158904.239697161	64994.3095686015	44695.8420215531	145924.341086426	100044.457877051	99737.2282681479	191486.1106087	177117.030443359	99403.3234075056	123313.648970146	173138.780823853	140545.905000488	65564.7048872266	122613.941580404	135175.491152344	115179.028191964	86940.9505825895	list("(R)-5-Phosphomevalonate;". "(R)-5-Phosphomevaloonic acid;". "(R)-Mevalonic acid 5-phosphate". "Euxanthone;". "1.7-Dihydroxyxanthone". "(R)-4-Phosphopantoate". "(R)-Mevalonate 3-phosphate;". "(R)-3-Phosphomevalonate")
496	M229T1234	0.000941458447784914	229.061652234502	1234.20108686688	14448.4335790386	9181.67101684084	5329.03648005263	16161.3813421207	117910.318656921	135697.542851129	160607.293570252	110422.817417964	98470.9848030182	85390.8795980428	24563.5378973858	108320.718912645	38235.7444524104	159172.031254041	68199.1161327491	109861.862812667	121288.817111616	149717.082239154	112545.734500525	141325.323781401	197718.349607341	119558.848890935	123956.069599009	72542.6238134773	list("Diethyl phenyl phosphate;". "Phosphoric acid. diethyl phenyl ester". "Thiaburimamide". "C20817;". "Carbapenem biosynthesis intermediate 1")
497	M174T975	4.02221126013509E-08	174.012528433765	975.430021047555	64946.1202753907	83293.3227257407	78728.730863322	76285.0724287722	116184.057365417	133043.416521372	129245.666750159	150474.789544866	179280.782795186	176314.151210938	176417.811645911	178467.155040691	24692.6218609461	30326.3535116288	52134.58484106	100237.692411836	121180.205158854	141093.068014404	119763.630401997	139912.72103418	96871.9222430644	91627.1515990768	108320.473231333	100191.961568271	list("Monodehydroascorbate;". "Monodehydroascorbate radical;". "Ascorbate radical;". "Semidehydroascorbic acid". "Aminosalicylate sodium anhydrous;". "Sodium p-aminosalicylate")
498	M145T609	0.0393366932570216	145.050769693791	608.820223939061	21258.1303975398	11908.925466632	16439.9585401103	14083.6530837989	33409.9650846557	30043.4713108186	28798.8135943882	38238.6680436988	67362.8260675608	57623.7373974749	30317.3574658734	35143.5810478678	360635.644477094	196904.800053889	205739.670507812	116249.67408894	34453.4286965372	37781.3825681978	13230.6687401968	391794.148092446	136638.176397819	71347.8647853783	40904.3124987896	53165.3966844969	list("2-Aceto-2-hydroxybutanoate". "Mevaldate;". "Mevaldic acid". "2-Dehydropantoate". "(R)-4-Dehydropantoate". "3-Hydroxy-3-methyl-2-oxopentanoic acid;". "3-Hydroxy-3-methyl-2-oxopentanoate". "(S)-2-Aceto-2-hydroxybutanoate;". "(S)-2-Hydroxy-2-ethyl-3-oxobutanoate". "Adipate;". "Adipic acid;". "Hexanedioate;". "Hexan-1.6-dicarboxylate". "4-Hydroxy-2-oxohexanoic acid;". "4-Hydroxy-2-oxohexanoate"…
499	M343T1147	1.6360923802012E-08	343.049563279046	1146.56046733081	4960.24878050516	9722.22030182427	8147.24157685688	6137.44326413122	41587.1881339206	41156.2057983399	29656.5271893309	32152.7612017825	616.886371589828	753.536497251734	1267.48849309472	1116.71037649436	49723.4884991455	57206.6785021102	62409.3392852777	71873.1480736366	59788.0694075368	54617.7081835	52936.2579495946	36798.3946510318	58450.405384052	36069.7099665245	72156.1367465214	49619.1817903019	list("Quizalofop". "5-[[(4.7-Dihydroxy-2-oxo-2H-1-benzopyran-3-yl)amino]carbonyl]-4-methyl-1H-pyrrole-3-carboxylate")
500	M296T1009	6.2283227206835E-08	296.040967100153	1009.29754338975	16141.8752092451	77161.6946779221	45559.3926015405	43179.7384460449	120624.440475769	131934.203341873	145348.743332815	173951.187175089	185735.346576996	170751.103829956	209935.234664306	143297.170966186	40076.6638489989	27977.8302153504	9924.42126441382	17786.6884334918	22149.774814711	85512.1670267736	46196.3705461627	78700.7619888305	6624.07944433958	17480.3785422997	61739.8184611104	9435.3678713989	Not found
501	M145T1778	0.241715731342973	144.975426037062	1777.59027202493	151167.163793574	139023.640745961	124986.9512732	130747.630692009	679963.175244297	524350.008562694	703671.988504052	722098.236387048	746297.944277343	740259.489676329	154195.915437195	577399.611266742	212822.104207972	165750.633267441	788180.865188471	808651.704298234	754170.532686527	627381.37220517	321257.795646938	85946.8116751332	464276.925482285	1911983.17379809	553942.887467454	338073.804497122	Not found
502	M109T150	0.00202066520912776	109.040812796357	150.2620110231	9324.83823994337	13936.9462562707	6344.90510236363	22072.2546231537	100481.425667318	79200.4624980059	106472.109351269	70444.3945961143	47821.8003722738	84477.3878137206	82778.4519679362	34298.204313336	18397.3382112679	11243.6817533521	30794.2019708078	74767.5527799683	48729.8637270886	128915.469567732	138654.566477061	101483.551083965	44939.8415883054	59563.0111205732	117494.155974254	126928.492616061	list("N-Acetylimidazole;". "1-Acetyl-1H-imidazole". "Imidazole-4-acetaldehyde;". "Imidazole acetaldehyde")
503	M356T222	0.0000233135775156705	356.201938234414	221.95445905851	22350.1498590226	58527.7911568703	38404.5782329965	68908.7107365415	128797.621312825	110773.107144381	128051.14064171	162085.674277344	240106.478684155	228043.571890467	105750.705654358	167317.807783203	33359.9881761984	9381.90192628127	38537.3931331457	16492.146124203	82320.007186068	36392.7826821518	86553.5792597595	58998.545015184	67034.8613287777	34484.6821037851	123249.804488839	69065.6770197941	list("Calpurnine;". "Hoe 933". "N-Desmethyltamoxifen")
504	M197T862	0.0000134257211194676	196.923084796675	862.317738289095	180171.869397415	220836.950249274	231239.60227377	207844.824819397	1143086.16951549	871795.462400774	975468.88418265	848918.793402671	346179.113744493	270807.997201731	246135.317854376	147554.00812497	797618.032131513	132074.93127972	299192.878331316	825254.394458645	978118.066953125	840729.647761811	617035.399988232	999348.536126888	721898.197975442	816148.252415261	869340.126460309	909507.941460722	Not found
505	M140T253	0.0000839820103925844	140.035306965939	252.909339227541	26061.2561419266	14442.8363509968	28062.2204708673	15430.1691408759	87535.3396087454	134295.940648735	106003.210403019	109653.842098336	27966.5526962168	18999.1534294189	27277.8033433941	24037.5934624234	62968.9678553586	55932.6677913612	63450.0706364255	229154.963636354	223613.422778321	127620.694664729	279015.883443645	254966.9268125	297972.664307349	133963.266448671	175430.039452854	291026.927401889	list("2-Aminomuconate semialdehyde;". "2-Aminomuconate 6-semialdehyde". "6-Oxo-1.4.5.6-tetrahydronicotinate;". "1.4.5.6-Tetrahydro-6-oxonicotinate;". "1.4.5.6-Tetrahydro-6-oxonicotinic acid". "Gentianaine")
506	M173T168_1	1.19124496182573E-09	173.101212309757	168.046727755939	664534.572389471	679539.989783558	658335.813044727	730736.825707764	508538.622509766	471735.116035766	520721.302606641	576986.080716503	334770.816413194	284090.386201877	400697.400755208	375249.205374729	320369.258365564	293580.249713731	294534.888861914	329230.446994629	901861.903940428	816846.081345486	806002.369338542	785888.40829297	710271.690777637	570478.844726563	607577.944860352	827298.032485547	list("L-Arginine;". "(S)-2-Amino-5-guanidinovaleric acid;". "L-Arg". "D-Arginine;". "D-2-Amino-5-guanidinovaleric acid". "Amino acid(Arg-);". "Arginine;". "2-Amino-5-guanidinovaleric acid")
507	M228T481	0.00884602211796453	228.033237436593	480.56454198731	3452.03294918292	1944.90566517246	841.690561329146	1518.04634219351	8471.7041838759	5464.75751884026	8757.11745083178	8478.64921890331	4166.54429693305	1855.93010474324	4788.73867514192	5257.91098227047	5879.00269073105	2413.04828154683	724.403608734014	762.433435067055	13345.9397081787	8539.30316701797	7442.88309230908	1877.39431340797	5038.99065711295	5032.84234212644	7154.19806596679	9736.54847375486	list("5-Phosphoribosylamine;". "5-Phospho-beta-D-ribosylamine;". "5-Phospho-D-ribosylamine;". "5-Phosphoribosyl-1-amine". "Resazurin")
508	M104T701	0.0246016190029601	104.035402819196	701.401971742138	522238.344765627	662427.617477803	636525.389404688	641868.451836646	1090695.32663203	1413379.03532285	1245631.47470684	1407316.79912773	1038241.7967309	1080228.59250366	1120616.08175071	1453549.01163788	1712553.44264843	1776828.41964922	1798788.72881734	1480153.36081641	489218.534208985	561045.49334869	472702.139367674	2429994.05348224	824255.326788971	848606.339999112	805982.735831679	815117.789165841	list("L-Serine;". "L-2-Amino-3-hydroxypropionic acid;". "L-3-Hydroxy-alanine;". "Serine". "Serine;". "2-Amino-3-hydroxypropionic acid;". "3-Hydroxyalanine". "D-Serine")
509	M275T333	2.41172089454593E-07	275.070643086711	333.274867770968	11854.0978960651	24751.5452442107	32817.9288363061	33950.0436435669	102338.313530411	127402.993072328	82808.6435671767	93725.4397219101	116380.779847363	131985.421162109	100767.818431298	93377.0117223999	7107.39094338382	678.129251251125	3065.88531715362	10823.2751486238	71485.7039668859	69542.450625738	65881.5337484075	124999.492897026	64201.7734302869	80795.8616482026	80541.2028893032	103592.249450244	list("Ranunculin". "Biotin sulfone")
510	M189T882	1.6278141741169E-13	189.08806454308	882.398606914961	345736.296474608	369588.680226029	400361.442843305	386378.458875691	782640.262850494	803049.649567208	873179.929277733	991641.877747601	502905.932156073	529251.464591619	629653.996802555	516668.629397331	120987.111599722	119059.380388867	114416.223092702	135438.689300744	577974.243727624	511715.763270703	490399.156022728	494097.944213066	106755.661583252	114912.979686457	130746.933058349	130164.120413286	list("LL-2.6-Diaminoheptanedioate;". "LL-2.6-Diaminopimelate;". "LL-2.6-Diaminopimelic acid". "meso-2.6-Diaminoheptanedioate;". "meso-2.6-Diaminopimelate;". "meso-2.6-Diaminopimelic acid;". "meso-Diaminoheptanedioate". "(R)-3-((R)-3-Hydroxybutanoyloxy)butanoate". "5-Methoxytryptamine;". "5-MeOT". "N-Carbamyl-L-glutamate;". "Carglumic acid". "N(omega)-Hydroxyarginine;". "N(omega)-Hydroxy-L-arginin…
511	M148T540	0.0224850554786553	148.076744869796	539.933280261433	0	1346.26628430263	1614.94503161447	1812.40140020637	13586.4553852539	13798.0456004659	16634.5069921875	19867.6896747805	1047.81263777983	3825.79425659319	4624.87130188188	1137.51696472758	19982.1244838973	6712.51391975269	15963.0580044542	15455.2400427184	4394.56564365719	16461.1957075716	7452.5768492546	33112.5615409344	2152.34018099771	13165.3573167549	21192.1868025146	1711.05663851611	list("D-Cathinone;". "Cathinone". "3-Phenylpropionaldoxim")
512	M250T225	0.000143810842412822	250.138817153992	225.049177557141	3551.05227445458	4561.81315624437	8554.39600954332	10697.6025461731	30685.2348927336	44337.7778684389	43394.2136199995	49697.6575393974	38108.8664052258	32487.5432155327	30638.1226170152	45727.2990156289	1451.7267281925	12381.5735938449	12028.1782195997	11942.2098322735	40647.9616093445	41489.5209422881	18533.0508874436	71119.9778326792	29259.0002841716	20322.6650010593	33952.0304368042	24880.0789431659	list("Furmecyclox")
513	M280T1140	7.64496297753834E-06	280.082433878162	1139.72936845872	56688.3223098957	63976.5072518222	77426.7642721357	76566.5211788939	110681.104255944	102216.666921951	107882.758988038	128564.552954798	70012.4234806446	62750.9193914796	109538.450769043	117844.160207049	33714.050037795	28132.7017060345	9077.89703498854	35044.9908440724	34021.5753527836	73286.9910469274	75938.1279127609	60213.0707482909	36520.3294407871	48834.998495265	49256.4141574335	30496.6348423512	list("4-Hydroxyphenylacetylglutamic acid;". "p-Hydroxyphenylacetylglutamic acid;". "4-Hydroxyphenylacetylglutamate;". "p-Hydroxyphenylacetylglutamate". "Propetamphos". "Fenitropan")
514	M98T768	7.15490765604989E-09	97.9739589135824	768.395329188376	79786.7713207146	129304.012707741	100673.886978789	112276.895800953	20630.7515547715	8165.37854296877	14876.513028053	31045.9391484557	21821.741365991	8265.60539154112	26739.1998856833	12177.5302441406	17866.5691101529	10839.035581563	18315.4800370332	16391.0906498709	20077.6532935996	31541.6814058133	9008.02934813401	35371.4818814873	7982.54958798856	21067.2684087172	25679.3579033648	10992.6909882569	Not found
515	M204T660	0.00218023834581607	204.051526326888	660.27155253951	69268.1585981146	94124.9225474582	88887.6215287574	58690.1817919065	13890.6666342807	33146.368434274	9170.23621335721	6337.94832842542	14686.8425435187	20742.2574932907	42365.480662607	25225.7709590378	39452.6352898266	115380.695541158	151003.048511229	25025.914921984	16686.0610258211	11619.3505662689	32575.6415114172	28182.8041747528	8977.8177378558	9977.35280320881	4575.43053925879	14516.8614382073	list("Lipoamide;". "Thioctic acid amide")
516	M333T474	0.000107518312717804	333.099437562402	473.510589565146	31762.8554029948	32541.6229874023	34889.5778858032	29494.7050479058	24641.1378492279	22144.3747497071	18693.6369975586	23665.5426445312	17567.8876395548	11203.7289699685	34327.652118047	26927.9068297852	6738.27053186035	4568.0560697446	3063.30945891476	7115.30961596068	23590.9964761353	20749.0674568414	21735.2193271729	5326.9783034323	14721.0539131983	16118.1790545858	11517.5412655973	7254.04955822864	list("Byakangelicin". "Fagaridine". "Glutathione episulfonium ion". "Worenine")
517	M147T1181	0.000234011308744368	147.102277423146	1181.42114052402	90872.2692574054	99382.8084960933	145856.766181642	143902.61457895	248018.574242706	252225.034823476	254224.809537891	270077.252618154	80024.059151384	50828.4829148847	263944.52866028	258524.95094254	13856.1163670577	10172.5728248381	9958.12280805477	10709.841903575	240174.306919264	160423.45087562	256124.315020396	243775.328865808	188353.831281516	112679.347002618	220111.552456229	73010.9913369739	Not found
518	M243T131	0.551189504676688	243.223794254218	130.856209784087	8531.11690415362	6297.73085278861	14758.5863364665	7586.80281939591	21972.5545567453	21558.0311940307	26671.6459863281	30144.0578585099	17147.0328636475	8194.23766630063	11907.5736167283	7111.90250018606	3059.65967845679	5339.43702820573	7804.85378990656	6044.7274545319	13115.9157837356	2151.72783752232	4024.4826715395	199569.488503662	37859.0527531661	10177.7326704006	4337.83248254003	14230.0251876869	list("N1-Acetylspermine")
519	M238T46	0.0557081543678049	238.108232582296	46.0798141166731	15927.6772835704	4744.68637741519	9121.95461073325	17853.8635697481	35826.1419105388	41841.4602904015	38604.1965465128	27789.6379207863	38699.5371488918	20142.4104776272	29828.2728483286	11437.9158794405	11571.9800749109	39424.2291728934	18937.9683232401	18187.5860192176	25545.9016691705	31538.1368263038	13178.8832397156	39392.7535589421	37779.7224811225	24127.4571658332	31538.966469419	77150.0525684831	Not found
520	M543T270	2.26792052706118E-07	543.275424105698	270.232274382445	1117820.40837624	1285128.37560485	1463722.3742721	1412177.98903652	846260.06131489	721895.052309895	832302.661911365	572209.430343749	514687.067543213	695756.779075101	836708.67290487	1087019.22545454	8557.10414037859	4958.98731623401	6061.27785354875	26816.8980529304	727097.380403837	514238.980458333	683602.696123437	896591.492557373	654348.746505794	527068.186148808	990799.769378396	498946.605610037	Not found
521	M129T975_2	4.7371707592254E-07	129.019386301076	975.010613290551	4504641.01428125	6113846.44340714	5857442.09087021	6414663.21013586	9231932.20503125	9204492.58224023	9915654.80407975	9417036.97073962	9183372.10713215	9416922.97578124	10263709.359621	9805826.9740886	4503267.51901522	3526907.72302813	4828241.75526323	4545260.90002441	7399487.76927863	10111345.9433687	7507612.27230922	9355386.13807694	7499429.65795051	5594363.50647668	8500695.17859442	5845157.65664809	list("2.5-Dioxopentanoate;". "2-Oxoglutarate semialdehyde". "Itaconate;". "Itaconic acid;". "Methylenesuccinic acid". "Mesaconate;". "2-Methylfumarate;". "Mesaconic acid;". "Methylfumaric acid;". "(E)-2-Methyl-2-butenedioic acid". "Acetylpyruvate;". "Acetylpyruvic acid;". "2.4-Dioxopentanoate". "(E)-Glutaconate;". "trans-Glutaconate;". "trans-Glutaconic acid;". "Glutaconic acid". "2-Methylmaleate…
522	M122T115	0.000017836124977256	122.032827067896	115.327821878437	4462.80195851195	6212.93689102614	3530.78407614489	5537.98664016809	25549.14359869	27949.4112979373	33587.5292768205	23024.0497642647	4382.26029363558	10442.9670128064	4554.64816664816	8679.16537499269	4618.87008728248	7796.49311039274	4219.45000701105	17599.0603680061	17474.6979676543	25628.8187774053	37919.1413668387	37898.567908966	10609.8370680558	14540.4563271973	17602.3777953523	25993.2363436066	list("Pyrazinamide;". "Pyrazinoic acid amide")
523	M149T378	0.41164985351137	149.045452186476	377.543340154136	4354.36461241977	5352.3345005616	6600.11406749511	17600.4759748535	26685.1693862236	28574.90975981	32379.4851413217	38238.2936132766	24747.2595860192	12572.8162169592	14530.8766432777	7377.38693070191	45868.2382104729	31446.1261715474	23617.9139317538	17125.9950056119	15849.0796342514	15836.9167796768	32867.0760150701	494342.876538697	16027.4966391577	12020.8830973246	19035.2703971401	4627.35006014335	list("D-Ribose". "D-Xylose;". "Wood sugar". "D-Arabinose". "L-Arabinose;". "L-Arabinopyranose". "D-Ribulose;". "D-erythro-2-Pentulose;". "D-Arabinoketose;". "D-Arabinulose;". "D-Riboketose". "D-Xylulose;". "D-threo-Pentulose;". "D-Lyxulose". "L-Xylulose;". "L-threo-Pentulose;". "L-Lyxulose". "D-Lyxose". "L-Ribulose;". "L-erythro-Pentulose;". "L-Arabinoketose;". "L-Arabinulose;". "L-Riboketose". "…
524	M133T352	0.00176051135392672	133.060064423811	351.72288158608	18034.192779011	14151.8219569005	15140.95346725	20265.1002600023	4066.8778251362	6647.0701609135	5738.22555624627	4294.4083264627	12129.2292072649	12106.4895858643	4534.41003050582	7446.20187172763	10425.4955869697	7144.27310717712	793.764702822339	677.414201701844	15675.8120186997	20281.7050150944	14005.9501830885	39108.1501451629	11429.1726397682	9262.21838178712	14710.461572754	10216.8751514711	list("Indan-1-ol". "Cinnamyl alcohol;". "3-Phenyl-2-propen-1-ol;". "Styrylcarbinol". "L-Canaline;". "Canaline". "Phenylacetone;". "1-Phenyl-2-propanone". "Chavicol". "N-Nitrosodiethanolamine". "Isochavicol;". "t-Anol;". "trans-Anol;". "(E)-4-Propenylphenol;". "(E)-4-Hydroxypropenylbenzene")
525	M52T131_2	9.95985983373637E-12	52.1401055835498	131.18157451933	44427.2393252563	33197.9354326171	38246.8005535157	43288.871574707	62306.96608255	82106.21200708	81303.5708054182	74900.6776798504	42700.1873337402	35881.9995701892	46786.6381835938	38113.0137070313	13651.8126510883	11676.6585566235	5158.38868907122	12756.2191206871	20674.3016621805	17222.1305448324	18540.8305088621	14879.1885108797	18636.7593870705	23071.4463398128	18266.6511207947	22994.4485220023	Not found
526	M304T179	0.00361871567426643	304.158954586834	178.732353356364	85870.0762760417	58812.720861328	68134.6930822756	79435.1674637278	8673.0435269277	28438.343860454	36736.5315404298	28456.2202215341	35396.4645334443	15363.1946063581	40062.5142924038	5762.34241331423	46268.6271829102	9128.50501913713	15492.707047086	11323.8586518098	62798.9493002412	39543.3806429255	10186.5756670824	21651.5167344702	24955.4261940952	55484.4181265637	24042.0829170373	12476.9386653918	Not found
527	M362T614	3.12151747760701E-08	362.070681753485	614.454080619476	28208.9826631129	31174.0058557891	33044.7758225252	26593.2083632988	65204.155423177	78446.368474182	59096.0220102539	64979.0655208332	6844.1241544195	7820.55804219229	30122.5726068795	17381.895845064	64068.3540557319	51376.88135177	52126.3890867431	59064.6518996024	99136.7311566648	119358.474139062	130043.049045388	106615.920936415	103027.199071289	61110.6417943844	120740.917250866	85036.3470188764	Not found
528	M180T1012	0.00152610303771788	180.102898981232	1011.89924519071	10082.360887117	11761.4333177196	769.416954999839	2075.36209717268	28809.0017887345	32828.5352157314	22005.4411340886	24485.5912938435	4676.44014250773	4369.78570644103	10906.0453675551	8935.29322976738	41368.2928271293	54858.1626185193	22530.5284703774	46649.0372830003	28655.5126967996	49904.6683220787	36898.2658176363	29111.5807422748	16792.5090577465	52537.292490082	52650.9242631339	10462.5074916295	Not found
529	M424T374	1.33983290587201E-08	424.171812013431	374.356418569054	1367.68723685625	2269.74812757131	2808.39000911217	6081.85809407714	27125.2827633606	33387.8751630615	33537.9466063504	43070.2724674073	9064.55298308127	9457.95607985071	24186.4258505859	19078.7202471177	34101.7016055574	38256.2883731864	35171.5209251403	40431.4908831787	8253.39575340063	23101.2804604797	6833.87284036913	12553.9107314452	0	811.002019317525	0	953.06739407549	Not found
530	M213T1249	0.191826850871534	213.08406543345	1249.2017718543	3307.83868758658	889.360062974715	1525.31293401524	1703.97743821633	23788.987181515	35896.9757856021	35483.2534915964	32704.8368637474	16545.7539971759	97931.6174499507	3104.97913681276	31833.940077981	9616.03958023798	28757.4631469724	39105.4976163886	36126.2574340816	24741.3036656059	24622.4481362458	30634.6349248289	38527.3636519041	22020.6471454024	35173.6385498845	8252.68077209178	36811.5897863526	list("Oxaburimamide". "Metribuzin". "N-Hydroxy-IQ")
531	M107T164	0.0000156903073844925	107.05029793354	163.627716831003	16895.5140914468	20375.4695542097	7891.33832652504	24820.8346893058	179614.248563508	158245.676123986	237405.912726406	205376.534563346	100842.886965207	92998.278643782	182188.343744963	33336.3155943632	9400.59791141976	24329.825482737	81062.5880663858	81799.9850565979	211076.338769006	157951.876474217	187148.168696126	108451.930264953	123721.343653604	168334.173401079	177799.941997048	155613.740507073	list("Benzyl alcohol;". "alpha-Hydroxytoluene;". "Benzenemethanol;". "Phenylmethanol;". "Phenylcarbinol;". "Hydroxymethylbenzene". "Anisole;". "Methoxybenzene;". "Methyl phenyl ether;". "Phenol methyl ether". "3-Cresol;". "m-Cresol;". "3-Hydroxytoluene;". "3-Methylphenol". "4-Cresol;". "p-Cresol;". "4-Hydroxytoluene;". "4-Methylphenol". "o-Cresol;". "2-Hydroxytoluene;". "o-Methylphenol". "Aromati…
532	M463T903	0.000631014360729352	463.020567884539	902.542461020371	9693.23173277976	13995.7680136719	16273.7085861208	12266.2410053036	1973.29291542994	0	5549.79065075999	3431.64677165941	1935.18934520561	2930.58150058908	7077.53339828473	4389.25512888951	0	0	0	0	0	6499.38050168997	16204.4981998291	1828.39281905656	0	0	1817.7688919703	2343.68817830222	Not found
533	M284T1091	0.113718041283698	284.09248443707	1091.12327965017	1446.47919726657	5200.61746874795	2005.81848785587	1373.13034551885	16371.9094116211	13775.7695661272	11500.1341727065	9931.08611591769	1128.57792180745	1438.55134613793	4070.12619985814	5074.72059075395	3896.28416648237	14372.6068823822	12682.5271216052	15503.6290251381	2960.20434746189	22634.2939704592	6549.60545880404	8671.50853068027	1724.48630805083	22391.9740675089	26095.6705714833	3134.47348455239	list("Morphine". "Piperine;". "N-[(E.E)-Piperoyl]piperidine;". "1-Piperoyl-piperidine". "Leucomethylene blue;". "Reduced methylene blue". "(S)-Coclaurine;". "Coclaurine;". "(S)-1.2.3.4-Tetrahydro-1-[(4-hydroxyphenyl)methyl]-6-methoxy-7-isoquinolinol;". "1-(p-Hydroxybenzyl)-6-methoxy-7-hydroxy-1.2.3.4-tetrahydroisoquinoline". "(R.S)-Coclaurine;". "dl-Coclaurine;". "6-Methoxy-7-hydroxy-1-[(4-hydrox…
534	M391T163	6.23665540159433E-08	391.1978643453	162.536261925773	150073.441048286	129741.465834698	182456.728595785	161108.726055176	256607.579717285	267706.781589478	267197.038476563	330435.864804688	221168.400635742	190085.477947591	243542.595546386	269533.91288676	73954.7217412109	63845.5443802316	65541.4922622375	69709.2898585863	203638.920835937	210780.518311073	210175.326610263	224283.089646635	123328.054075635	109933.639800406	202919.627690365	108727.394142822	Not found
535	M149T357	0.00019355128020511	149.072048636422	357.09085973924	4291.62031380575	0	3814.62429483448	0	13701.7181129395	8833.1296544573	10362.4165549412	14101.3535044776	10846.0146380039	17810.9186615165	13862.9613101074	12177.3230262713	6129.63842148297	7102.69248209783	6233.49014915991	6604.42940232008	2022.20076924675	8585.22464642174	10813.2214736816	12772.9667139471	9192.80384201323	7752.27554333867	8662.82306501942	9997.8109788412	list("N-Methylanthranilamide;". "N-Methyl-2-aminobenzamide". "N.N-Dimethyl-4-nitrosoaniline;". "Accelerine")
536	M90T602_2	1.21802401497109E-11	90.0133315986286	601.609972388072	73568.0184735106	86567.8918932156	96750.8963115342	83372.9821640628	165034.846459083	172252.740387452	150252.291181494	131609.1935375	38424.9968993299	51367.6586694339	67629.6093456415	59490.396777222	323054.846069712	252417.446268821	275808.812777711	291988.106036454	249340.389175584	249780.581392796	308639.655761719	274587.808221844	238505.990386303	250111.891296449	302152.117304854	246484.403949988	Not found
537	M69T563	0.00250835551769083	69.0348244953169	562.867577019246	104757.873351394	92780.4307521208	94555.3287401875	101000.501676432	67071.9105098163	47337.9683182326	39232.2674049427	46911.9667696907	12721.8286747598	35752.6529229268	36470.35341593	51678.9177406818	56612.145482375	72275.3458682773	83341.8839999084	74373.3142514838	342847.144391478	159212.344625115	174410.011055736	97292.048009318	128431.657184142	72575.2912689107	71888.862833862	161790.203803445	list("3-Butyn-1-ol". "Vinyl ether". "Crotonaldehyde;". "2-Butenal". "But-3-en-2-one;". "But-1-en-3-one;". "Methyl vinyl ketone;". "Butenone")
538	M226T144	0.000317840286205194	226.127537274755	143.512353664636	14743.6884656197	34225.4149784399	19563.048723375	21296.3882211981	58188.9060927192	42614.9545972029	59377.2518796387	56405.808986084	30966.7793784942	21266.6656127952	56261.3680786286	43855.1400201609	34695.2197907366	14959.9830896667	3334.70936921655	20642.0383195536	46527.5735046992	50097.7179897818	41610.6911222382	63164.167919203	66230.6597722032	37661.3640726593	60210.6629075317	67595.529986206	Not found
539	M221T649	0.0000931497487795462	221.05654164887	648.895024715898	0	2002.38846937734	0	2053.35491167692	11985.2654390616	10014.5143030385	13750.3188003927	8034.30525519189	0	0	13474.2076766868	0	4823.55355525486	4764.79790736749	1638.05049074766	10316.5237761699	22072.684171753	57601.4931658629	38553.9881978604	83345.462110143	4877.22287194653	4950.00437054744	19020.3642969158	4776.93166961372	list("2-(3'-Methylthio)propylmalic acid;". "2-(3'-Methylthio)propylmalate". "3-(3'-Methylthio)propylmalic acid;". "3-(3'-Methylthio)propylmalate". "Metoxadiazone")
540	M361T614	3.71534948136154E-07	361.067176542065	614.262434340402	153038.153117025	192493.187992188	188984.120574559	203905.821676757	449705.702284181	459981.398405322	348741.083746012	383079.215907388	61069.8491040738	61959.9116414797	165617.936816407	114166.281576752	378705.787562598	298968.559269621	301391.579399267	352563.413686258	590368.340655711	706189.778074316	657713.951536133	571934.268791094	508638.491692707	374650.88979846	797704.400660742	474563.371743166	list("Fosphenytoin")
541	M131T1476	9.81140051938204E-06	131.090713088444	1475.95955712741	29883.3553028011	40822.8552318784	44191.5853370236	47870.387139681	135659.003417883	130313.880416666	169238.143765349	118047.85041469	75978.0563302848	62018.5904983219	25063.6660452784	54933.0445916298	12557.1419386862	9480.50283268014	46185.1695032708	46838.9737380432	113136.1033368	112738.851136458	103790.139467549	169947.015985826	93849.9791673062	94631.1843253796	129221.403655011	47190.630398585	list("L-Ornithine;". "(S)-2.5-Diaminovaleric acid;". "(S)-2.5-Diaminopentanoic acid;". "(S)-2.5-Diaminopentanoate". "L-Asparagine;". "2-Aminosuccinamic acid". "D-Ornithine". "Cinnamaldehyde". "N-Carbamoylsarcosine". "Indanone;". "Hydrindone;". "1-Indanone;". "1H-Inden-1-one. 2.3-dihydro-". "Ornithine;". "2.5-Diaminovaleric acid;". "2.5-Diaminopentanoic acid;". "2.5-Diaminopentanoate". "Indoleamin…
542	M489T766	6.09901776701373E-12	488.874335437101	765.868459115054	57610.1234136657	61695.7055322272	82548.8506862178	63486.8040870536	11297.1856487392	10708.9308808247	6797.83238583747	12513.0750754178	973.943543836808	0	2567.39618448272	1318.69043213589	0	0	0	0	4659.88272747704	6920.17379589258	5949.17025059768	4529.01000231436	4480.09737693918	1846.79331153242	16347.4816083792	1611.1393518086	Not found
543	M83T94	0.00241055836242055	83.0252496823615	94.499327506334	20109.3668008286	21386.9273623451	16983.4587237913	18346.6012881352	54237.3424777403	74986.2266032759	63407.1617574708	71050.7056284668	17805.0479754727	9151.90272426643	35940.0002503919	61243.4336004743	23221.0742979615	21557.5613778613	26866.6337069444	19267.2544340673	56449.8698844723	50412.5525776141	140142.234333984	82310.0043291175	68284.3414514573	46535.7679603841	145938.408097168	140012.290257715	list("Imidazolone;". "4-Imidazolone;". "Imidazol-4-one". "Imidazol-2-one;". "1.3-Dihydroimidazol-2-one;". "4-Imidazolin-2-one")
544	M264T158_2	1.88656973770544E-07	264.124049800191	158.047488373389	27260.2313397328	10284.9927247666	10398.0868110147	11868.8469772923	89531.4366029198	88263.2109763996	66578.20368198	110998.918190918	37708.9061992228	49762.9943415527	55209.8495111135	36240.2234752397	8003.10207470162	18228.341800498	13250.7164842667	10532.4537535209	45433.0376023406	60384.7431338503	75129.2473581543	46649.31443087	50110.3561690343	32276.3294919409	51929.7831571982	51829.499319895	list("N(alpha)-Benzyloxycarbonyl-L-leucine". "Anisomycin")
545	M341T550	5.15458434087941E-07	341.21908446103	550.302661290734	16902.8241073145	29785.0024735729	29442.687453042	11688.2858266164	59597.6203372005	88542.510423915	72663.496796513	61332.48480106	65254.5434691157	36909.9413757064	98065.8089805461	129886.865979361	115355.693237098	122282.378366822	136247.271740885	112915.612210544	147215.968776743	140376.183500651	146052.36930009	169650.337479387	162718.999290433	137888.996937012	211757.976040104	147233.255834787	Not found
546	M181T597	0.139228932929582	181.071560628212	596.72638587997	25511.966214944	29940.7636302051	223901.154795117	127348.477983399	500687.592275974	375256.790568378	532676.273891992	648595.951646486	271815.941469691	109319.115548444	683652.198386501	254946.948057294	1917976.96717892	330092.156400782	1806635.68919913	371170.981330286	208363.105891926	229645.283166504	113667.349869791	1712290.12307813	491858.439851428	308612.021255493	355398.227172969	286789.618349609	list("Mannitol;". "D-Mannitol". "D-Sorbitol;". "D-Glucitol;". "L-Gulitol;". "Sorbitol". "D-Iditol". "L-Iditol". "Galactitol;". "Dulcitol;". "Dulcose". "L-Glucitol;". "L-Sorbitol;". "D-Gulitol". "Lathyrine;". "L-Lathyrine". "Harman". "Azobenzene". "5.10-Dihydrophenazine")
547	M232T178	0.0000138691915469219	232.138110931271	178.095270661666	106854.498215061	157059.295292155	146926.877503479	149253.20666034	36011.3852414063	58413.5478777203	59721.1647857391	48964.6054847657	90670.2313710939	70487.2615342881	104021.616379666	97432.0814293619	184166.153354263	95064.9509269526	171054.831902741	173692.743397624	34709.7538095702	43308.0773738281	60233.6665390626	67815.9272925415	149797.665082397	159382.027092285	190971.675820435	99822.6879189801	Not found
548	M350T880	1.48432341558243E-09	350.027479105194	879.976347670839	2670.66569640115	20533.238969401	941.303788337481	3741.05499920412	46430.8792590682	40347.4529959107	46359.0343521832	37124.0531970437	8786.4773335265	868.861862686242	7030.171659172	982.991713280038	158638.049984547	122515.893921211	99712.0727921198	114946.372370793	52174.4904758397	58442.5533731643	19964.6084660114	48853.0662320841	69529.8757981568	86285.040968395	83958.0683080445	91323.6265098999	list("Meloxicam")
549	M147T688	0.0000281121835756741	147.029933779053	687.741327135413	2324295.11131249	2293411.26937288	2192942.47460234	2174416.83422657	3046051.12109375	2761582.59442872	3149879.59709505	2880363.28284554	2287779.15767097	2347130.33694353	2878333.4056522	2532303.17775836	1043367.02600157	1134967.44990234	1249918.23699777	1782580.39098183	4082613.09402625	2712116.88259207	2519446.92383342	2712579.84840324	2482061.44926897	2217998.37029688	2461178.98338762	2407282.14331731	list("D-Arabinono-1.4-lactone". "2-Dehydro-3-deoxy-L-arabinonate;". "2-Dehydro-3-deoxy-L-pentonate". "Citramalate;". "Citramalic acid;". "alpha-Hydroxypyrotartaric acid;". "2-Methylmalic acid". "(R)-2-Hydroxyglutarate;". "(R)-Hydroxyglutarate". "L-Arabinono-1.4-lactone;". "L-Arabonolactone". "D-Xylonolactone;". "D-Xylono-1.5-lactone". "(R)-2-Methylmalate;". "(R)-2-Methylmalic acid;". "(R)-Citrama…
550	M249T152	0.0236439095262246	249.124590985549	152.452294862744	30438.8297274669	41902.9640099827	45950.5222537232	37988.5748364575	19224.7846056117	4101.70282278376	15753.2559295159	14903.6338597977	4395.86750900852	11436.2243148535	39000.1590362411	21503.6696034411	18071.8349691589	13703.9475891556	15491.2148879341	18224.7121453061	17849.5908615457	19886.647377711	28917.9125928858	19968.2498632127	23301.4292249103	22127.9385539478	13652.9634887833	50728.6873453861	list("N-Caffeoylputrescine". "Heptabarbital")
551	M217T181_4	0.0000674595902154317	217.119134631161	180.60398763341	1355014.25134863	1534400.89144129	1565608.20295703	1563578.48808761	1135485.49041406	1040718.49744922	1136138.88851172	1163203.94953125	1117706.74617853	966247.372996094	1438824.66219238	1256072.29735199	1515928.18547712	1402765.94372795	1507976.17039956	1458041.61288314	1152396.91015625	1100121.51175781	1105934.470375	1115689.3814447	1571927.7588562	1357707.98586837	1733391.37845703	1403844.71795759	list("D-Lysopine;". "N2-(D-1-Carboxyethyl)-L-lysine;". "Lysopine")
552	M270T928	0.00289953853994145	270.061603538608	928.413598399445	0	1200.84141273835	0	0	9726.78089113846	13109.2045488281	8055.65807328603	11285.547464447	1407.25637711271	0	0	0	5209.71317195233	9500.50637204012	7542.61454706997	9026.99771652689	0	6060.2708615358	4561.35311649821	2036.45833548126	0	5704.92931397759	16021.1527132163	0	Not found
553	M221T495	1.77253457657956E-10	221.045379649997	494.636379162126	1148776.94714169	1221293.84501953	1128690.86228418	1116854.27607919	1284373.62046769	1309484.75207777	1336004.05026562	1362093.20920099	1129907.40465155	1200820.85266193	1307453.81342773	1151064.98709162	662529.699604049	677110.672570564	654657.452879638	680194.849666341	1705253.72727983	1964905.42421946	1744439.81656161	1597367.42230078	927411.321289064	1210067.89536401	1155003.23944762	991507.174538885	list("2-Succinylbenzoate;". "o-Succinylbenzoate;". "Succinylbenzoate". "Leptodactylone". "Sphagnum acid". "6-(2-Methoxyvinyl)benzo[1.3]dioxole-5-carboxylic acid". "2-Hydroxy-7-hydroxymethylchromene-2-carboxylate". "2-Hydroxy-4-hydroxymethylbenzalpyruvate". "Fraxidin;". "8-Hydroxy-6.7-dimethoxy-2H-1-benzopyran-2-one". "Isofraxidin;". "7-Hydroxy-6.8-dimethoxy-2H-1-benzopyran-2-one". "tert-Butylbicy…
554	M411T1194	4.14537465525837E-08	411.149262472198	1194.27674546169	3793.56797189284	17879.576008014	25455.3726140853	17682.0463974364	130191.143137004	148629.789250285	134282.356684283	90128.7804657448	177547.77992527	170795.606283805	197956.850098948	143611.271220703	105228.95714393	75699.2702324215	93968.1749938962	89640.777654253	128345.626721765	123612.130668132	137943.542276217	162901.300979793	105828.074955323	82255.5654813642	47127.8680017094	98821.3561126717	Not found
555	M247T1071	0.0001075954122943	247.009281423296	1071.03556865661	1259.01590357178	2822.48718932303	5632.00894575185	16504.1018017646	97425.1348258461	76024.6816266337	57843.7945467124	69857.0228125002	59793.1203613285	40199.8094769283	49718.9393804059	48908.9217841798	22816.2553770062	60628.4255572002	61128.5390835338	38496.5532239674	38923.0327696755	80132.8178910314	104419.503913199	76986.379545617	80422.2574935916	71126.8242999271	52895.8121032787	94309.2698625837	list("unsym-Bis(4'-chlorophenyl)ethylene;". "DDNU". "1-Chloro-2-[1-(4-chlorophenyl)ethenyl]benzene")
556	M252T592	0.0000195978057247147	252.036255701403	592.100340145048	209792.639750732	336708.796116789	278038.34951131	238026.695080655	473364.292094306	423361.815982688	485572.928416668	496101.758242186	340237.204153764	353013.460679201	414363.330650617	332983.904515469	219336.865636569	148990.86377175	160385.209601969	221613.266291016	323296.830885417	510765.284592771	366449.590643275	327772.233873988	212563.43876754	244333.381299235	358992.987456402	216612.250601563	Not found
557	M515T604	2.33370815656114E-06	515.161133928634	604.316256766087	44028.282172987	38636.4558027344	56363.4072589964	50476.6771925861	11593.8557032697	17803.3887925573	14865.7310587423	28626.0514276488	6413.17132435075	4099.97016050392	28235.8351171875	29270.8474999302	0	0	0	856.228734370554	15801.365488904	14244.5759845505	16093.9408708597	6555.54747733061	12548.7221921426	8471.45980064172	18563.1950514092	11273.9045867715	Not found
558	M575T703	0.0180011648509512	575.228871892381	703.345012957164	67234.6184067051	63996.3201690673	58417.5945933948	58677.1561244087	42794.4755859375	27511.4863193355	38503.6118226726	28737.9842051844	42063.0987820495	11078.8691105534	35803.8353400878	15515.1702769902	48561.6960556569	48829.1571798707	48515.2601594726	56506.6627190224	38752.2035990712	23378.2786906964	33878.2776391463	83660.997772874	55658.8827960204	57682.2750230711	42256.6014404297	47932.0193512696	Not found
559	M160T310	8.06407349844611E-13	160.061645098985	309.831427439346	4559947.98735424	6389215.22316193	4876368.35210418	6297067.22599431	507795.019983856	313566.896713568	430224.659587585	555715.454705772	60099.2398472321	130985.33107838	413904.216051051	53619.0968518358	414378.489407616	351955.446757167	159359.853471953	91656.1598627946	699714.977123342	974251.175206418	761487.864578134	987677.067455897	140234.958175001	130101.055125676	250876.628583769	133794.423707928	list("L-2-Aminoadipate;". "L-alpha-Aminoadipate;". "L-alpha-Aminoadipic acid;". "L-2-Aminoadipic acid;". "L-2-Aminohexanedioate". "N-Methyl-L-glutamate;". "N-Methyl-L-glutamic acid". "O-Acetyl-L-homoserine;". "O-Acetylhomoserine". "beta-Alanopine;". "N-(D-1-Carboxyethyl)-beta-alanine". "Alanopine;". "2.2'-Iminodipropanoate;". "meso-N-(1-Carboxyethyl)-alanine". "L-Glutamate methylester". "4-Methyl…
560	M147T167	2.52845834691441E-10	147.066301426609	167.06718012232	1783931.10694469	1701659.03611973	1600213.65498853	1750261.12072665	1450409.83610193	1293761.12547282	1283071.12114329	1449919.10615462	753960.626161885	549426.947333535	966483.421848633	971407.970326171	520735.857670099	400646.49652705	377106.628771129	432868.010481334	2906811.90113517	2429033.04845361	2274565.22893994	2408982.31829778	2366627.85330877	1619350.764	2283754.83327669	2380166.82968555	list("(R)-Mevalonate;". "Mevalonic acid;". "3.5-Dihydroxy-3-methylvaleric acid". "(R)-Pantoate;". "Pantoate;". "Pantoic acid". "(S)-Mevalonate;". "(S)-Mevalonic acid;". "(S)-3.5-Dihydroxy-3-methylvaleric acid". "3.6-Dideoxy-L-galactose;". "Colitose;". "3.6-Dideoxy-L-xylo-hexose". "2.3-Dihydroxy-3-methylpentanoate;". "2.3-Dihydroxy-3-methylvalerate". "(R)-2.3-Dihydroxy-3-methylpentanoate;". "(R)-2…
561	M75T361	0.54547218638411	75.0284091700139	360.877209891757	11971.8025568237	14497.0151210022	13837.7477725114	7321.91574551717	33457.2200080994	27571.1437954508	29136.4782045122	22446.9267874036	5514.52045440845	6741.49915750767	3611.50743553714	5053.95288637894	1320.10761950347	1541.41810043937	1524.29308370017	487202.247113582	20710.4738230705	21849.3517820237	18093.0468021679	14017.3671629757	5829.86369927201	7472.84841284291	10723.2595553467	4008.36189870188	Not found
562	M345T178	0.000450325296297083	345.143792526147	178.10296419297	34734.4762623048	27466.8374572116	42095.6437451172	33941.5967805177	0	12706.591997166	9918.57060569492	15783.0038929226	16831.5235181641	16934.4658115872	0	10307.078765632	4931.15010460879	6407.62532957272	12660.7304272949	4821.82910262765	10652.7994977855	25214.0064089982	28590.7565197754	31718.5996354176	30945.2163	14324.283081482	9695.98397648604	14955.2060855319	list("Laninamivir")
563	M135T602	3.02370364217466E-13	135.032695924264	601.609972388072	381116.662508857	444276.450755534	451475.5581856	469720.400303714	991190.447917479	943838.083743489	840247.711869728	758230.841779621	212849.850511748	241138.464020509	369741.017747232	271159.285093843	1690445.00739382	1726779.14180206	1831567.38039762	1562580.78874645	1237909.31406836	1264981.1831632	1426640.94112675	1360492.78867839	1309846.11273046	1219476.54680814	1582569.45428496	1300693.05061437	list("Hypoxanthine;". "Purine-6-ol". "Threonate;". "L-Threonate;". "(2R.3S)-2.3.4-Trihydroxybutanoic acid". "D-Erythronate;". "(2R.3R)-2.3.4-Trihydroxybutanoate". "D-Threonate;". "(2S.3R)-2.3.4-Trihydroxybutanoate")
564	M235T375	0.0022399541936639	235.060909348346	375.245764205745	516532.032359034	452831.598441298	487615.22512947	450170.321605152	753125.2995542	731298.349828125	797929.329862415	905609.749454593	311440.132391406	398458.280373313	817460.070096291	628310.759515429	209662.957334525	292757.203032602	307151.324356585	316008.438505371	656267.094214355	801796.688348289	819224.157881835	314740.230507934	500516.390960938	512518.14027002	652924.577127539	506137.256139454	list("5.6.7-Trimethoxycoumarin". "Orthosporin". "2-(4'-Methylthio)butylmalic acid;". "2-(4'-Methylthio)butylmalate". "3-(4'-Methylthio)butylmalic acid;". "3-(4'-Methylthio)butylmalate". "Buturon")
565	M496T406	4.56066586617173E-06	496.168771206925	405.976306521171	34782.5169678456	35989.98159729	35534.4941039796	35200.3646060181	23158.5119752332	25423.5802473755	19809.0224143067	20240.5598377725	8038.36251329374	7454.64555339348	2573.9672667651	22417.1294071181	14116.9949470702	8219.11533905132	8176.88215636837	7322.82947874512	22259.1876272176	14979.6070054671	21808.1018084038	16251.284612549	17696.5695076794	11008.4071843611	23133.395588379	11364.5850775876	Not found
566	M174T437	0.0000588448113014983	174.040897573889	437.37016408184	14054.2771303661	37672.9484716186	20251.4963983671	18092.3025566738	53099.380929065	76898.7188669552	80854.7382151247	85894.3619839336	53991.0693679952	112170.589644389	72955.9448292777	59590.3106305666	20307.1088465652	20570.8558412151	25255.8603774945	22790.4819794189	54179.0954774467	94921.5998947145	75972.5632013612	86111.6356185571	33657.0673141622	42451.3680172563	64490.1186322835	33578.9339549454	list("N-Acetyl-L-aspartate;". "N-Acetyl-L-aspartic acid". "N-Formyl-L-glutamate". "2-Amino-3-oxoadipate;". "2-Amino-3-oxohexanedioic acid". "7-Cyano-7-carbaguanine;". "7-Cyano-7-deazaguanine")
567	M313T148_1	7.63694899988406E-11	312.665676564888	147.963296485878	598723.069332791	719014.49710856	719321.561755371	725532.962917969	422955.159759521	456946.86592871	495121.937792236	443927.165064233	260142.399555664	233508.261651584	412248.299007202	391342.193395833	46555.1246835937	3506.59551002925	34947.8752058454	4727.3042738786	320397.057867432	336960.684870117	340205.512001953	306296.451845507	257880.613612088	178383.843752224	333655.797704626	199152.935197412	Not found
568	M324T1040	0.0000185921479358739	324.072214565504	1039.95861282513	1343.05525359448	11353.6081659366	8895.45615879599	2430.62850166827	32904.8552080732	27599.5942298437	21330.0457812519	36646.5141367188	19356.6307148239	5912.25965206194	32181.6253211747	26594.7084712776	171517.095898439	123419.929453735	107396.995861816	133812.285036059	8299.63845432994	27924.5910417343	39564.9921732417	34190.0559243947	8383.49946209914	44950.8433886669	135869.375467623	61374.7259202991	list("Midazolam". "Pancratistatin". "Zofenoprilat")
569	M87T246	3.18095699059408E-07	87.0565992563426	245.551208838727	5426.36294136131	3914.24200045224	1565.99793920521	5747.14062975883	15359.1558227026	24587.1232487733	20444.5725014765	24132.1221715782	6060.95096805829	4506.221326073	7580.50185786631	5799.31505107296	12304.0930707817	17414.7741249504	13503.742869379	22547.4498440388	30087.9476350911	33897.6644209594	49731.7794175148	31075.8197167237	43567.4081616211	26924.0404030518	27892.3539342068	37182.8872211248	list("N.N'-Dimethylurea;". "1.3-Dimethylurea". "N-Nitrosomethylethylamine". "beta-Alaninamide;". "beta-Alanine amide;". "3-Aminopropionamide")
570	M103T669	0.001019119666972	103.053213165863	668.539670805152	10013.1744628489	10253.657726953	28752.2883366864	21202.2003082024	61552.5496476491	58552.2658636172	45731.4795420185	75023.296162427	44376.6273346537	96576.7796651206	86804.673958753	67567.1861608885	7831.30652829393	17116.5074418154	8576.7378182445	36644.293453282	25117.0822789482	90557.5023430942	58581.9385794828	33598.1814641721	35523.1153420411	36245.0037812031	47443.5102520191	48995.4344223533	list("L-2.3-Diaminopropanoate;". "L-2.3-Diaminopropionate;". "L-2.3-Diaminopropionic acid;". "L-2.3-Diaminopropanoic acid;". "3-Amino-L-alanine;". "(S)-2.3-Diaminopropanoate". "2.3-Diaminopropanoate;". "2.3-Diaminopropionate;". "2.3-Diaminopropionic acid;". "2.3-Diaminopropanoic acid". "Styrene;". "Phenylethylene")
571	M384T147	2.05175585084018E-11	384.156241612897	146.541948261679	23636.7657963606	25253.1315382255	19584.6309101359	26847.1235429687	15460.2831449912	9786.95814335445	11552.7337485677	14054.7309453983	11753.3019436523	14098.8584838867	18405.4920749308	15756.2944419433	78184.8428123472	108661.879627075	99934.0185364585	105272.608348253	15496.4469303717	12638.276554723	19732.3968762207	14899.4342708985	104286.385016602	116836.117241455	94126.6493042805	144758.967389757	Not found
572	M207T1797	0.094525598330783	206.91120394186	1796.81066811334	23951.4427414488	28742.7053496235	20299.9208282665	26835.7174554848	83671.8292851567	62729.1781249987	87837.8043767756	70834.080003662	73192.1460072905	141556.183878581	48356.4098964832	57409.7120800788	35838.4507647587	16178.6379272466	23383.8012807455	45997.6841125491	53901.4747205329	59860.9425488271	34202.0136880778	125110.373446858	102501.291651468	240741.563574219	34729.0608268228	73585.0387678609	Not found
573	M296T1111	6.58893881276824E-08	296.040991550285	1111.36751204798	223973.062139422	226358.92410787	248933.964980468	232487.255327147	369897.542774182	351099.03791917	396671.570151098	431649.500009764	309139.348876952	265922.556427104	407610.900774114	366879.991149899	116191.015712168	120006.802941491	91242.7443340844	107402.075884675	23657.3217433086	22628.1834041465	47824.8659230133	235329.646175556	4168.29194674238	97437.0558562063	29576.4882716442	29405.2712154829	Not found
574	M696T157	6.48480687717954E-08	696.391891311992	157.048422678559	64412.2559419758	71865.4875831162	75901.2496551106	60092.862432911	43336.0905303954	38375.9680032647	37953.8836512769	45545.7052199323	18834.2535076172	15694.0600170425	46941.598887202	23833.1344585819	6501.70570942649	3192.0980957381	2678.82100974033	5021.32353061363	43111.0549070417	22108.9745906908	42517.1950056153	38321.328627625	29924.9921480938	19989.5081262207	24265.4844144559	25682.266566569	Not found
575	M543T181	7.41329715715518E-07	543.276880633128	180.733764334395	2109054.15926905	2285039.30033887	2343932.37298215	2234119.69199358	1862554.06855441	1843062.52184082	1851863.13905078	2002104.41932617	1569615.4065816	1575708.82067383	1911040.86705469	2030772.16900635	1362102.51124924	1044672.69441857	1316609.98485925	1033187.40594824	1823694.15698773	1871067.33353571	1943761.87963058	1922421.66589966	1682331.98291015	1459411.21530839	1921309.1863644	1680267.52387542	Not found
576	M139T6	0.00894802119768164	138.941607598026	5.55767774375307	14892.2479015138	20146.6190041354	23591.3998446436	23396.3092719832	2956.86113799741	9708.03848380615	4405.13458148499	7566.32098675744	10128.2390000691	8616.2514660655	16476.6592882054	18487.0126344452	15650.9534663281	39278.044083252	15736.9863444336	14218.0977646228	10133.376601979	9448.98834484179	3567.53903036884	14085.064674695	7040.92341279431	7423.3728938395	11533.054203692	10879.9034038194	list("Methylarsonate;". "Methylarsonic acid;". "MAA")
577	M226T305	0.000187874162358788	226.15587894286	305.099695069386	9302.86898878922	12606.4568386588	8705.84401148172	8677.00933596736	22274.9198863305	28974.8756460849	21467.8117755891	28548.9442964641	16339.4528947013	6640.45183325557	26349.2521511042	40553.6593650754	0	0	0	0	29097.4168050672	31228.8556292804	22600.6782843562	23431.5288381349	19918.8745895996	13451.3731770917	26157.796270752	14458.9861097728	Not found
578	M131T1367	0.000142267904921378	131.090715275308	1367.01943057812	29995.7035674404	40421.4171398309	50614.3828104672	52534.9665403998	154906.604978202	222155.470908203	216021.222213134	170578.920828771	93803.2677312145	47126.8030663101	41272.8814850155	45665.8608464541	22191.6051953066	34108.8411457304	49673.9666385761	79457.9392397158	40995.2624240199	180755.829650623	113514.94887452	208188.15131004	116046.629034216	70031.9148679917	116895.414529076	138511.120426736	list("L-Ornithine;". "(S)-2.5-Diaminovaleric acid;". "(S)-2.5-Diaminopentanoic acid;". "(S)-2.5-Diaminopentanoate". "L-Asparagine;". "2-Aminosuccinamic acid". "D-Ornithine". "Cinnamaldehyde". "N-Carbamoylsarcosine". "Indanone;". "Hydrindone;". "1-Indanone;". "1H-Inden-1-one. 2.3-dihydro-". "Ornithine;". "2.5-Diaminovaleric acid;". "2.5-Diaminopentanoic acid;". "2.5-Diaminopentanoate". "Indoleamin…
579	M226T373	0.000293477462898104	226.111812268258	372.586545604405	23329.5335125488	28091.5752457315	30012.5740722254	22494.1133951823	10891.3101361493	14485.2542636237	9067.19201800204	3263.14139255745	10983.5923836914	5475.83771032177	23317.560471834	31419.9406128841	940219.863141872	808187.527641664	2231.62647191444	983750.648821171	1343.20206860203	19075.4028389208	23880.4134074707	7029.75751275615	9619.36137762164	1402.05746032386	9331.51563073589	4516.35800225079	list("Ametryn")
580	M173T728	2.03042881474133E-06	172.994365486357	728.438661113487	19673.6664242543	27500.8314541327	31152.5393555294	36737.734880491	58141.0422057287	59767.5143568288	46653.8810519537	52415.4090010984	88634.8728179684	98695.4603474472	66265.6571297919	112460.14783667	26454.6658284359	22000.5245081504	6170.51838261118	25511.8981660951	36523.6447051049	29779.3225437012	38678.0122709246	64949.602321218	38952.4721023287	21592.6487080798	42342.3010304637	33828.2296532328	list("L-Arginine;". "(S)-2-Amino-5-guanidinovaleric acid;". "L-Arg". "cis-Aconitate;". "cis-Aconitic acid". "N-Acetylornithine;". "N2-Acetyl-L-ornithine". "N-Formimino-L-glutamate;". "N-Formimidoyl-L-glutamate". "Shikimate;". "Shikimic acid;". "3.4.5-Trihydroxy-1-cyclohexenecarboxylic acid". "D-Arginine;". "D-2-Amino-5-guanidinovaleric acid". "Aryl sulfate;". "Phenol sulfate". "N5-Ethyl-L-glutami…
581	M132T343	4.10135138694577E-06	132.056731157929	343.131372079297	49829.7384743923	53693.5659301506	37410.4696777233	42875.5591638112	13563.0802514644	25758.5657018957	8112.54740108764	21276.5022803749	25985.086645244	49270.6623581792	30214.3941781316	40933.3718445016	172030.57231958	88966.4817084068	134012.586953711	116479.720391076	12975.6764525374	10381.145592073	74056.4526455497	35991.6472597052	9962.18179214055	8935.31607130037	40639.9153275888	15345.7692949065	list("2-Aminobenzimidazole". "4-Methylthiobutanaldoxime;". "(E)-4-(Methylthio)-butanaldoxime")
582	M603T347	1.29945275163737E-07	603.282654061053	346.9256767481	413763.415800537	527217.250594385	547728.849070312	512387.971265625	238376.276824869	344076.815106689	237324.91865777	314558.219630533	132090.800557312	115402.774671224	262878.711735027	291612.651897949	0	0	0	0	262802.912645019	321034.906050782	295866.287311686	451234.440382128	193699.551383029	67747.9059629296	235716.497768554	119047.048686198	list("Cerbertin". "Lanceotoxin B")
583	M115T170	0.0000164224111285493	115.040097067656	170.410180007732	3070369.28692207	3254712.599025	3491038.41458007	3303739.14818965	4478274.85656991	3980113.16653038	4148163.45102213	4591681.57258204	2026764.25257682	1894525.65631598	4289942.41525781	3809510.05499132	1400852.47464785	1328576.81747461	1233393.01722656	1401684.3916365	3951937.65864853	4185828.4454056	3832129.16196181	4087789.15289649	2528870.50594688	2389722.73167481	3631982.90387344	2357338.70737911	list("3-Methyl-2-oxobutanoic acid;". "3-Methyl-2-oxobutyric acid;". "3-Methyl-2-oxobutanoate;". "2-Oxo-3-methylbutanoate;". "2-Oxoisovalerate;". "2-Oxoisopentanoate;". "alpha-Ketovaline;". "2-Ketovaline;". "2-Keto-3-methylbutyric acid". "3-Oxopentanoic acid;". "3-Oxopentanoate". "5-Oxopentanoate;". "Glutarate semialdehyde". "2-Oxopentanoic acid;". "2-Oxovalerate;". "2-Oxopentanoate;". "alpha-Keto…
584	M294T588	0.00038891724039925	294.06178371651	588.453785678737	14815.0214894323	6135.73835227376	4681.10915599405	7215.55387740342	19080.6388121861	29740.6570389406	29532.2140308227	27298.4314795194	14513.782692348	19009.8605602874	14890.2153966885	21379.8632143707	6122.69680440238	10303.856033726	5627.91269418179	6662.84136589191	4833.60411679708	8173.76081719228	22106.7353933107	11697.1660708866	17189.7867036878	16027.6624252079	32562.5997226561	19620.0577908701	Not found
585	M255T129_1	5.99852460019864E-11	255.106138264861	129.302885132954	206044.552512343	246065.793868815	257663.982635254	219447.494092331	323399.338313802	326833.585854275	342300.475891005	288559.023989014	13435.1347659668	11623.1190062523	44729.7626843263	13216.8681796397	58726.2996125	30329.3121157837	14475.8280593653	24506.1079079387	264451.036796875	260405.36217863	213495.060629272	184916.237276937	764642.728891439	518744.380002929	838486.204397461	669043.850458985	list("Echothiophate". "Xenognosin A". "Broussin;". "7-Hydroxy-4'-methoxyflavan". "7.4'-Dihydroxy-8-methylflavan". "Loroglossol". "Orchinol;". "9.10-Dihydro-5.7-dimethoxyphenanthren-2-ol". "Pterostilbene". "1-(beta-D-Ribofuranosyl)-1.4-dihydronicotinamide;". "Reduced nicotinamide riboside")
586	M149T593	2.06323723648357E-06	149.048329031525	593.30353973589	11710.8058263916	15528.8341323957	21687.8895676728	2753.39300648755	51141.1150849477	50620.8896361491	53647.4306866997	53098.7484045412	19419.6863128487	23136.0334304647	33015.6539089963	15943.7266502816	8564.31958795853	3473.04029315091	3546.73664421901	3279.99618733715	45696.7543874999	71135.2878114746	38500.8737850886	61797.4741216885	5043.45439454795	19881.5393629761	36982.9052663166	3215.72390984983	Not found
587	M74T283	1.03429426495149E-07	74.0250665027123	282.715750866515	605969.641846992	904942.801910141	868070.930331736	876861.106608487	65198.6573937863	81868.2938029156	68176.1373886224	79567.0278404561	319194.92554638	586854.147371456	89136.8091237578	321282.111738962	311405.852949751	513084.982282439	392306.849873049	578567.774985372	129935.251236987	137919.883347476	59502.7436568868	135270.554024512	79867.2913471048	36012.9444652548	74539.1036102187	78078.9983110054	list("Glycine;". "Aminoacetic acid;". "Gly". "Nitroethane". "Acetohydroxamic acid". "Methyl carbamate")
588	M264T1200	0.000964913604391822	264.146356286414	1200.31879268299	33027.2050297529	42971.228508151	29885.7916952915	168054.467578124	264903.473065937	437537.335453176	460578.689668305	470689.711994955	140029.274018111	168785.874592227	513085.239676106	488554.145261962	26329.602447139	44337.3485962423	57632.2275115541	41811.9091242706	199377.577529668	197959.078681097	385126.926651113	430678.63324162	108715.652888019	91959.6626011264	287787.855621569	207055.685578745	list("Esprocarb")
589	M241T130	0.611968981853438	241.21724833054	130.452039627713	1956058.37600239	1416828.00270464	1247520.8123291	1253807.34812988	2922954.30702344	2580397.9709209	2727863.13354514	2857364.19962717	1760731.10872895	1800612.62578906	1514985.70469019	1003395.27885254	2297257.51594101	2162852.11734688	1866688.53412383	2110849.56905625	1487932.95277083	973831.921734375	770368.944365234	20641534.3184609	2004401.62878646	1672955.99613281	1982790.36362109	1907545.24577409	list("Pentadecanoic acid;". "Pentadecylic acid;". "n-Pentadecanoic acid". "12-Methyltetradecanoic acid")
590	M287T882	3.58370887000695E-13	287.064825073051	882.398606914961	53286.295734446	61069.0761739096	62592.3222593636	61298.1996688566	117132.964574076	129968.009817783	139455.3752093	156186.18411499	79459.5158278809	79107.4518912021	97840.0301789325	78315.7329869223	16984.7439947239	15826.3085426839	9819.53160155707	13315.9904917475	91208.041131902	82258.9330526938	82596.446644143	80995.5386362524	8331.57512978789	14802.1788949127	2315.03332126069	16715.3798221437	Not found
591	M722T152_1	3.46993047561013E-07	722.384970689153	152.318224947887	84380.8639689941	89014.4097222657	61863.5080642211	88813.8807876642	33655.0822362467	42026.2200816243	24294.8642352198	36473.6958849283	2893.22642830692	6582.56034480165	48604.0276736654	10194.061313291	0	0	0	0	24941.1786262183	29037.5803898519	11160.624066295	8971.19909546558	13226.7248365584	9717.43518854194	27929.7871365312	9330.10757176871	Not found
592	M415T151	0.0565040257761223	415.256036082273	151.221973966114	16047.9968905426	19127.9053063965	23053.7932703043	16317.9074947754	31153.3264898682	33107.4421926269	32257.5574991442	29952.5144391328	31249.9211689317	24712.7918618811	30872.246161553	24224.1837537427	30555.3414042969	19013.7547709334	9412.80244021036	17903.3047026297	39519.4284424914	35161.8017321225	39574.2726984157	23972.7416418953	17866.5865415552	14430.9889838379	44840.8423265625	9734.26338642671	list("16alpha.17beta-Dihydroxyandrost-4-en-3-one dipropionate". "2alpha.17beta-Dihydroxyandrost-4-en-3-one dipropionate;". "2alpha-Hydroxytestosterone dipropionate". "Manoalide")
593	M705T170	1.68364156414102E-06	705.309096292936	169.887842921931	78680.1606038663	115364.759351141	98367.7280910889	104937.653617375	31922.7011755538	42713.3622426759	50869.3686257314	40482.089384461	34196.6945068182	33336.0741027832	75728.3501726891	39926.2102074262	4983.87011908326	4024.06126802135	9844.61058624809	3838.17026986873	63685.2686977539	51866.2063769531	66248.8259177857	45043.5781472169	20207.1754343139	41569.1729831898	58526.2643854448	12689.0079636647	Not found
594	M513T170	0.0000540959091957631	513.255686980059	169.807291661698	21680.8174058534	21319.8136464843	23809.1351218208	27911.6241730468	15308.881830415	6558.06509309528	6819.67996091724	7560.9047331731	17994.7886671875	13903.8504563694	10900.1731020414	4086.35038717485	8088.99987408357	3559.23654997921	2852.26331540347	0	8115.76633433023	0	7755.69691275756	11668.0802120246	10666.9903931814	2923.2366517468	8606.09222296887	7018.50348630551	Not found
595	M273T1772	7.00451398191472E-08	272.837710618721	1772.30195169905	26624.1213525388	41876.9644235233	43321.5171830843	41926.0347595214	11879.2238674836	17965.5087414871	5808.50854375994	7455.58285586918	6220.84135057811	0	11762.0203788203	20047.2000928908	651.099783018053	0	0	0	3641.53725087767	8872.95965119062	4855.48792806802	7782.52160515451	0	0	2697.30716952077	0	Not found
596	M330T477	9.85266739931484E-13	330.178067512486	477.182838934866	27862.706207277	49424.9633378564	57288.8900665228	54787.0689105639	95079.2160374882	95989.6944863813	88625.4846761557	121736.780357245	148519.205198116	168544.251553485	137371.041515215	159204.942174083	2244.95968255982	1593.12199147709	2085.53883230351	3951.71296046873	34435.1572079515	52204.8576630091	38962.5653538092	42736.2013034251	23657.2630096436	37858.6672155762	29716.2983282528	34396.6185909511	list("Mahanimbine;". "(+)-3.11-Dihydro-3.5-dimethyl-3-(4-methyl-3-pentenyl)pyrano[3.2-a]carbazole")
597	M528T147	2.1979382801992E-09	528.281619138659	147.200875859511	457923.422964311	506155.279374919	495990.549921672	474543.973827992	391597.594304642	385249.691916666	401701.687713623	402717.403653409	291232.391432495	256750.384961955	387127.021220704	393020.490179444	104708.245065918	88414.941538965	48599.8177124157	93843.8843307219	378848.99907875	384888.010361573	381697.164460083	347777.758343912	299489.985051972	221354.98966353	367505.295854655	245910.378901478	Not found
598	M417T1798	0.914615826707302	416.841018034639	1797.76297365057	250681.920874657	247649.997628666	232295.07113305	241135.734498641	270260.305800145	275964.061392621	277798.110465161	262707.256302049	257788.393568229	253493.597251232	268383.799127469	271436.938977531	381187.414306641	145233.639575199	163866.441674804	309747.637722652	277470.436512482	269889.270302055	258035.60449146	265785.121776369	269941.162164173	145902.209869367	273070.863082551	257220.556804552	Not found
599	M208T546_1	0.00129706603091928	208.061387718117	546.143771826676	730379.124007812	1608275.12999574	845066.071268463	793843.23976084	2805973.79774414	2624055.85879476	2455755.51253971	2360860.71833274	797842.574817382	909384.634955078	1421298.43461914	801210.100533025	3244695.61273081	2748729.60676563	2578460.86663069	2803834.81866478	1748287.00301847	4006536.9165104	2219184.61074432	3357610.25735368	1545449.341359	2620035.22344353	3835117.27486362	1245127.10250587	list("N-Benzyloxycarbonylglycine;". "N-CBZ-glycine". "p-Hydroxyphenylacetylglycine;". "4-Hydroxyphenylacetylglycine". "3-Carbamoyl-2-phenylpropionic acid")
600	M253T1059	1.02061367520662E-08	253.054400458903	1059.35883617638	6842.55062474644	24947.0300867464	22086.3684229534	23890.3948097535	50475.5460974118	53468.5403812156	53671.890774536	58426.048740234	51335.5457239709	40832.0143676759	46833.3867423874	55247.0541484192	5321.00855099437	1740.58739286395	2130.7457986993	3081.22709721842	14854.5324636501	36023.2316870115	24639.157816589	28967.6333713603	3020.90059330557	7426.49214462522	22780.0432598269	3089.09825241551	list("5-L-Glutamyl-taurine;". "5-Glutamyl-taurine;". "Glutaurine". "Hispidol". "Chrysin;". "5.7-Dihydroxyflavone". "Primetin;". "5.8-Dihydroxyflavone". "Anhydroglycinol;". "3.9-Dihydroxypterocarpen". "Daidzein". "Alizarin 2-methyl ether;". "1-Hydroxy-2-methoxyanthraquinone". "Chrysophanol;". "Chrysophanic acid;". "1.8-Dihydroxy-3-methylanthraquinone". "Digiferrugineol;". "1-Hydroxy-2-hydroxymethy…
601	M92T36	8.72921685786322E-07	91.9572365468625	36.4965503041893	2248.68922392398	7680.7066574556	634.444951488133	6548.32517546582	13518.7704935677	21817.1053004041	17600.1522201584	22468.6888304492	8684.06946420726	11720.7777780712	10514.108842142	6086.59353465671	6751.17552830856	8072.187183449	5618.0670674887	3978.86252297643	20973.5392715454	17412.1078214146	17006.4440434677	19497.2857294309	10602.8955899902	13208.4309777619	15474.9161524057	10850.4727668027	Not found
602	M104T416	0.00345712008750662	103.527279389663	416.461019428447	1488.30217829602	4275.83347962782	1371.1175655561	3147.98900496306	24800.6984935075	28061.9572376714	20439.3643316843	17672.6087598864	9824.34735194616	7441.49196624754	6652.95343499104	5346.7017680386	23824.1426083464	11215.6452856507	11759.2351297316	23588.1646429673	22194.3636181412	54529.4135394654	41900.1965438883	14006.4394935196	22769.4506300726	25818.250629912	15610.5662857375	50020.7417643393	Not found
603	M174T682	0.0000137276567316493	174.040809431322	681.591290607445	522336.944082249	315215.14166875	309375.213480466	354084.726617577	804053.891088035	632553.097157743	745648.485904192	707622.622682074	625801.543591856	619878.305533336	558518.757166124	557292.877618164	1343071.74036329	1439300.20610977	1696460.04986939	1512495.93128516	90475.6124617454	906758.793434933	1106103.15238986	749414.959311809	754736.898345425	839847.944815774	639276.664276172	993743.45332031	list("N-Acetyl-L-aspartate;". "N-Acetyl-L-aspartic acid". "N-Formyl-L-glutamate". "2-Amino-3-oxoadipate;". "2-Amino-3-oxohexanedioic acid". "7-Cyano-7-carbaguanine;". "7-Cyano-7-deazaguanine")
604	M181T601_2	5.03520502683674E-12	181.033375601455	601.494668896909	2744675.85895423	2610804.03442101	2807568.47314453	3126419.58020243	5451998.09913565	5050388.43470626	4578691.54384689	4286991.33385763	1908837.2086085	115537.154329628	2641756.4778828	2441880.43970401	8385287.73349479	9266719.18745623	8457711.77015626	9536631.02812965	7005800.17392882	7044988.45186791	6740586.63860155	6749942.01343948	6967044.52766285	7218381.63289512	7650915.15477236	7363156.34172469	list("Acenaphthenequinone;". "Acenaphthoquinone;". "1.2-Diketoacenaphthene". "7-Methyluric acid". "1-Methyluric acid")
605	M298T835	0.000319913183323471	298.05629131881	835.270968319411	0	4061.64093808775	0	0	7628.97191300412	10593.1724536861	7561.07419255369	6772.64097650046	0	0	0	0	38350.1435968441	40495.4255630916	38060.0238793464	32088.3678175352	44585.7210879797	49442.6924109938	15048.7213477368	10514.4095413916	16216.8018160222	39086.2503381245	53586.5580032552	12745.0223638995	list("8-Anilino-1-naphthalene sulfonic acid;". "1-Anilino-8-naphthalenesulfonate;". "ANS")
606	M238T913	9.43666027284475E-06	238.035600711916	913.490383454607	1621204.98403388	2788646.51108749	2080235.60802344	2043585.00219764	4363041.10161252	4472177.82139689	4286903.70020099	4524548.39243712	1471254.58237287	1427190.42020469	3100478.1960328	2201655.4675412	1155589.13047212	260974.030521148	424840.394984437	263342.462812436	2747200.51938749	4978751.78226564	3412101.91981173	3999225.04694997	1373399.50209219	1166291.80644643	3554217.81779062	1052037.28812029	Not found
607	M123T53	0.00203443568719452	122.967619662044	52.7004101249367	5533.96015703986	14288.0152244069	17719.6234798342	25404.7984281808	37825.3264853634	47059.5734191493	41370.4084579747	54960.7144921324	105071.449564456	88591.2872327014	79098.6666307715	54965.0814150491	70153.736991097	51397.9151096433	115182.854864494	38777.4632808733	60827.9372588997	41950.7593090266	36436.0129273995	52616.3519741301	66206.2790831534	32344.2196070998	19223.7936041018	30660.0455171351	Not found
608	M239T914	0.0000088697507468158	239.03899233854	913.591314715627	153349.527635054	272681.947832348	207493.293845117	209120.523181664	462556.353599521	444564.697272365	448305.221309037	450247.168608401	150634.516086681	135935.226084296	316059.706190468	223640.87232683	26562.7549002127	34587.9874760322	111829.550360352	129725.373894532	295589.083642046	469482.407405274	348645.615279786	378562.683142966	137881.543770685	109820.552305298	354622.648947802	111071.568727722	list("Levamisole hydrochloride". "Tetramisole hydrochloride;". "(+-)-Tetramisole hydrochloride")
609	M601T149	4.3371803029467E-09	601.251202276608	148.58021359517	109235.359811849	127851.727683818	129033.078442383	122279.958539897	99007.4983280804	86331.5778515625	84887.2424565431	92476.6025156248	66089.135596369	55394.7983481445	94725.8481744995	81599.9920006509	32207.5222521057	29388.5196084595	29049.9396293148	24471.6395553533	97815.7250196838	105668.087243958	95364.1616500041	87316.042123828	82798.6599942384	63184.7320422363	82694.42525354	69013.4339990234	Not found
610	M147T681	0.000395230887591692	147.030004209587	680.623297956866	90558.3059487142	86257.9353340953	123624.395682286	221589.098731079	392106.068539733	284454.109684869	432613.712060801	353629.808827382	825233.34693623	688418.712948994	862544.614870938	647081.342294442	1392981.26658437	1183458.14708333	1135717.38515104	239294.414908923	341692.239356331	278972.631607103	353352.50738893	209546.972876683	197771.987104615	274730.340115327	581756.002918741	292662.444300594	list("D-Arabinono-1.4-lactone". "2-Dehydro-3-deoxy-L-arabinonate;". "2-Dehydro-3-deoxy-L-pentonate". "Citramalate;". "Citramalic acid;". "alpha-Hydroxypyrotartaric acid;". "2-Methylmalic acid". "(R)-2-Hydroxyglutarate;". "(R)-Hydroxyglutarate". "L-Arabinono-1.4-lactone;". "L-Arabonolactone". "D-Xylonolactone;". "D-Xylono-1.5-lactone". "(R)-2-Methylmalate;". "(R)-2-Methylmalic acid;". "(R)-Citrama…
611	M310T1078	3.12800305407024E-09	310.056446100836	1078.28094719198	2725.21259849063	118631.997413253	15693.3748724121	40747.9864457087	259095.627258303	161931.614362369	244312.092839965	242943.343992275	45272.355243984	10301.6579738974	55230.9886900226	64682.0947451278	422692.526803182	342605.328991498	324571.953126502	370072.929456262	218810.036528525	266866.795957031	253875.729134522	180115.439445132	238466.148959962	304957.06797811	291534.324572549	328753.486834071	Not found
612	M135T311	0.0000224457096783558	135.050640409915	310.712489340609	29943.6253178711	34395.1659702765	40952.2580780924	29664.2837787389	18226.1570501699	15101.86251205	7082.79587949304	4680.93983594134	26605.540041991	31431.7908074718	14348.8679919198	13169.2155732318	91944.1831583077	78576.0630935859	76433.7234942907	54852.3609464454	9831.93004047634	19265.6108919704	27813.8114862194	68040.4817440254	2048.6752059404	11461.2496048486	9795.51414051607	19049.2774957704	Not found
613	M215T436	0.000970953834431429	215.075146549217	436.087346826611	4806.93099264292	4798.38898228461	13798.186653773	10753.3764809805	22789.5224980558	25266.1996123412	28488.050867821	35718.1907914056	16158.4262233228	8241.04298480159	18978.3624741299	5438.42034880815	12546.6798261813	14776.2646342531	29818.8916454454	26102.2560085575	75276.1522345377	65426.868894104	96978.1782629201	29762.7701955731	78341.3209721237	27977.1733702983	64366.8737402152	135778.109230536	list("Nepodin;". "Musizin;". "1-(1.8-Dihydroxy-3-methylnaphthalen-2-yl)ethanone". "NOP;". "2-(2-Naphthalenyloxy)propanoic acid;". "2-(2-Naphthoxy)propionic acid". "Allenolic acid;". "6-Hydroxy-2-naphthalenepropanoic acid". "Bis(4-hydroxyphenyl)methanol". "3-Methoxy-5-methyl-1-naphthoate")
614	M62T1743	0.076626819082148	61.9966013723582	1743.35841543765	45703.7092866693	41631.1553823621	35176.2220497699	32649.9009470368	119512.742261483	146850.793451776	156832.791192738	112211.401088916	140059.880481577	263957.361308594	45789.0141030082	32338.4018158259	33430.9039044608	289519.703359373	233485.042614444	198425.399348959	104837.292623203	155140.118305897	110294.537311835	112248.514434125	196319.100113703	176219.670294474	103161.630974927	193178.358750002	list("Copper;". "Cu+;". "Cu2+;". "Cu(II)". "Nitrate;". "Nitric acid")
615	M147T493	0.000203630274500038	147.045136812006	493.3401434374	42139.5511249999	13682.7899398811	12556.7177782509	6140.17372378813	89248.4769840429	79219.8727286287	87005.2211803914	55040.2751841083	53030.9244252875	60441.4890738638	81438.5356090733	46593.5192182039	42990.5979266297	34847.648539784	52819.4679592288	52454.943850851	86135.6099316693	98256.798829427	63339.2832604734	77346.0880189547	98528.2716856554	58578.7666960299	82119.3746263788	132542.653548021	list("trans-Cinnamate;". "trans-Cinnamic acid;". "(E)-Cinnamate;". "(2E)-3-Phenylprop-2-enoate". "Dihydrocoumarin;". "3.4-Dihydrocoumarin". "O-Carbamoyl-L-serine". "beta-L-Aspartylhydroxamate". "4-Hydroxycinnamyl aldehyde;". "p-Coumaraldehyde". "3-Hydroxy-1-indanone". "3-Isochromanone;". "1.4-Dihydro-3H-2-benzopyran-3-one". "Cinnamic acid;". "Benzeneacrylic acid". "Pyruvophenone;". "1-Phenyl-1.2-…
616	M196T581	0.000704492566017126	196.049313280012	581.033275248302	28899.8649255157	71390.4415541016	32332.4401042311	33186.1454806365	158829.157522147	99318.3666235352	158541.81850306	157537.15515747	103436.791030625	96319.8814057622	132082.21309879	35163.2363609096	54011.7537048582	49552.4241430663	43094.9352317048	52565.7257063175	117172.589049292	205480.343070732	80413.1470972415	135708.689228809	34030.9599522569	66377.1009718348	85460.8555501956	8013.0900948365	list("Guanidinoethyl methyl phosphate")
617	M67T885	0.000416327936355804	67.3449579265989	884.805072171614	9846.69306895008	4435.98882235525	7778.65902724714	10323.0762508003	22801.5975356451	21748.2752438964	22230.9719087677	15134.0890273675	18822.1074914168	21181.6538674002	21095.517468227	24056.3293213759	8034.45640284532	23388.8415148783	22740.2920868757	21156.4281327103	24590.3302755688	24914.3040775705	32887.2558199376	21846.2805932616	15137.1308351486	19792.0102442148	16576.7905984528	20622.8112973412	Not found
618	M185T873	2.38759591688162E-12	184.98564319989	872.556073971593	585303.268173985	545631.854302734	661625.246645507	535562.5601755	1156698.85869968	1512420.0904744	1302028.43752734	1551246.09243681	1433614.87492481	1499058.63777041	1300112.83064209	1409459.93770967	375865.668351005	375323.065909668	346866.583236955	331677.585327223	468634.152262954	368578.278585345	426612.267357714	544982.111151107	674172.696535681	777201.588539513	751860.184765022	802452.175117786	list("3-Phospho-D-glycerate;". "D-Glycerate 3-phosphate;". "3-Phospho-(R)-glycerate;". "3-Phosphoglycerate". "Glycerate 3-phosphate;". "3-Phosphoglycerate". "2-Phospho-D-glycerate;". "D-Glycerate 2-phosphate;". "2-Phospho-(R)-glycerate")
619	M130T324	0.00198054874850307	130.065951288912	324.317009294872	4580.08161805343	6055.74236470851	2826.32873617963	5560.40191051271	23363.4507327223	21859.980494029	26121.9036912043	32867.3491410644	22153.7366957865	12633.1164542455	31452.2762637345	25893.2529130865	18934.7868302775	23615.3333274494	18221.4713407339	26604.2081302753	19699.0017570801	41962.3317601318	21089.4122051166	16534.0978962926	31647.3493034488	27496.8589782434	20385.02172381	40797.0914183485	list("Creatine;". "alpha-Methylguanidino acetic acid;". "Methylglycocyamine". "Tolylacetonitrile;". "o-Tolylacetonitrile;". "o-Methylbenzyl cyanide;". "2-Methylbezeneacetonitrile". "3-Guanidinopropanoate;". "Guanidinopropionic acid". "Skatole;". "3-Methylindole")
620	M227T100	0.00116838106715001	227.201359334882	100.467546489448	16625.5492351315	12318.1636055442	9543.476470626	9141.15461920004	69627.7425270748	53702.8931131756	84537.6559181783	65964.8416593187	62274.8094430633	21754.3894786304	72121.9526866438	47413.4110829741	17501.2098065858	6631.56564311157	51840.8666081764	44658.1199764997	99218.0306580153	76349.0848565541	67472.5937860214	65934.4699900423	44590.9190473226	73173.9210248307	46330.9724975256	113529.92447576	list("Tetradecanoic acid;". "Tetradecanoate;". "Myristic acid")
621	M310T179	0.00226860386955726	310.158910381304	179.46038970742	695354.827738324	508728.143503446	522012.992296737	565034.081560943	377035.196640267	206811.214621916	182087.892510866	249360.252760633	100144.524980403	58500.2027441495	300235.74378665	285134.525215576	159899.059539062	68507.2756437178	116829.43762679	152890.980060764	270238.525969694	350132.12758313	606943.986675845	113192.77776431	373869.361277751	153955.087919382	233362.694862904	519442.307879307	list("Butachlor". "Pretilachlor")
622	M67T182	0.000747393149672698	67.0312645108331	182.391842653797	16008.3924038086	18149.7630285157	15449.6260597074	20217.6490409492	3126.46824706014	0	5847.67228038357	8646.6651614664	2283.26366404837	1477.40470891688	21778.8760496219	4981.24320024617	2133.58032843719	1796.16500495609	4117.30953429511	0	4838.67531594064	2173.55707967335	2305.87191756769	2832.49667078326	2146.47748706253	4261.48583456323	2578.78031719214	0	list("Pyrazole;". "1.2-Diazole". "Imidazole;". "Glyoxaline;". "1.3-Diazole")
623	M330T137	0.00122433961478439	330.228352207884	137.393133508611	101260.518472222	111904.186716309	115881.019945041	130760.442062622	165786.431780396	145814.628842774	157507.717644531	175845.759681702	107117.093524368	105047.980838623	159485.216365913	149269.967224121	169205.760906983	143063.677513021	141252.468074219	154889.788406983	163332.000436062	171572.045506714	179208.680820312	191770.722211775	151211.046753174	106806.858789062	146443.59444987	141744.7702396	Not found
624	M210T223	0.00237595696784835	210.08824974196	222.814959007251	4162.0627296083	12541.2534252875	9975.17750023928	10117.952337255	18921.6866911005	22465.0747675659	21946.8489753625	27988.5785339158	12854.9120631978	7027.00563651148	23365.948888135	15777.8836020013	13380.2744877809	11235.1862847609	15826.4923234958	8663.72539246701	23721.9821281128	13430.1663960417	23903.5237109375	17981.2928268174	19444.4309030215	19251.7679727458	22154.3442550362	17421.1032218075	list("Mescaline". "Isoproterenol;". "Isoprenaline". "Metaproterenol;". "Orciprenaline". "Methyldopa anhydrous;". "Methyldopa". "Zalcitabine;". "2'.3'-Dideoxycytidine". "Milrinone". "Methoxamine". "Enicoflavine;". "3-(Aminomethylene)-alpha-ethenyltetrahydro-4-hydroxy-2-oxo-2H-pyran-4-acetaldehyde". "2-Nitrofluorene;". "NF". "L-Isoprenaline;". "Levisoprenaline")
625	M239T152	0.0487968234488529	239.140084034916	152.282536546232	312476.859293643	366207.37408706	523528.654792624	505560.728656902	36628.0923030589	29900.5847621856	28583.5083839745	156224.611991969	68816.7695005052	40765.5591509359	533450.409991211	370116.047560543	229392.871363281	458155.830345909	225503.449638969	212771.143836548	28528.2790147789	116843.013360223	41457.8921838474	238833.974190336	128829.572367237	588789.533502246	68316.0370452045	365795.456550585	list("Pirbuterol". "Dehydrofalcarinone")
626	M313T148_2	0.0000171395897886919	313.167112139464	147.687669859295	125030.803673279	133740.767329915	158089.15544458	145648.617152388	89548.5512234972	85024.0043124113	106310.731054688	84130.2331757324	60265.6645299804	26840.7388571462	21824.9464999512	83880.5388440673	65010.9370571339	9014.84486396981	10106.8973517905	3214.97461647827	52963.5082092565	72433.6500019531	33152.2133386751	80964.671608751	61938.1289861654	7879.30441369581	67572.9021012371	19813.3719961708	Not found
627	M147T490	0.0000144762719863344	147.08565334564	490.252742115982	9800.78163307543	11683.5915779913	9673.53775297266	13003.8297542445	35728.6967050577	32304.8448746713	27111.9662813229	25763.0056320261	15229.4527781982	26238.3564617921	26650.9118601659	34577.3145089722	12571.4567008882	6966.20661921355	11576.5970430251	7170.05507496338	22295.2422136841	25517.8830655436	25091.7465525512	22416.5684431022	13443.9225691188	20766.3416108691	24257.7765347643	16330.8656623675	list("4-Isopropylbenzaldehyde;". "p-Cumic aldehyde;". "Cuminaldehyde". "Anethole;". "t-Anethole;". "trans-Anethole". "Estragole;". "1-Methoxy-4-(2-propenyl)benzene;". "Methylchavicol". "5.6.7.8-Tetrahydro-2-naphthol". "trans-Lachnophyllol")
628	M172T46	0.000794071645058224	172.142321656108	46.2485069275834	3547.74264584568	4097.92027656986	4852.53316689665	4298.41394378695	14507.2868541129	20433.8485364147	15365.8624764833	18493.2133538653	12104.0942584685	29201.5509539063	19361.9774443987	9818.78606396232	3967.2868631289	9491.68311669875	11799.4011516485	12307.1105852677	19552.5860668945	19266.6183212193	14312.5009333168	18600.6894591858	18591.117589646	19088.9015149012	13330.4675187772	16791.7661144158	Not found
629	M382T887	0.0000408602396202931	382.002227026562	887.265064227771	14237.9433086344	24350.1191953667	16916.7440330145	16317.0113163945	33611.6677445882	33880.9929835096	45190.7960388937	43482.7199137739	32828.9279951478	27839.6057472942	41545.8468117896	28583.5053755697	14006.0278721367	9636.0195639874	4744.44036032548	8850.42738939788	14482.1326393422	27785.3440131293	9019.41943564544	29588.3395935669	8254.47164175359	14456.4244411909	24489.1706002129	8886.31526983257	list("Carfentrazone")
630	M423T120_1	0.0026307123386706	423.207181189554	119.752603884349	475636.372328486	442151.543462196	315898.254710183	341327.857663847	15167.2121762695	15267.169490625	13827.3884273827	39183.1844395548	25497.6780935059	44865.7369999999	3935.69733519729	626644.548832218	20356.8640166748	22083.4342761719	28424.809632609	15584.221587439	36336.4558598836	21759.1954550781	18365.818503125	3316.9629176565	31546.7515441406	33717.1318558594	25727.7666591797	40882.8844283854	list("Didrovaltratum;". "Didrovaltrate". "Nigakilactone H". "HT-2 Toxin")
631	M185T314	0.000448646548652174	185.056860145149	314.476110700853	288436.297782179	322812.910369973	309463.092267352	450760.520684414	12158.455084311	13719.2457068945	53277.5912487895	10543.607594104	30663.2281903872	354680.222438897	36486.174204912	300615.375844573	832201.383941569	738886.52944388	745684.463158594	97501.6751541381	13504.6187712646	48433.5664668206	67986.2796364816	158291.089065389	85597.7793447198	11123.7132236071	65497.2552104713	13774.8657623818	list("AMPA;". "alpha-Amino-3-hydroxy-5-methyl-4-isoxazolepropionic acid")
632	M333T806	0.0000487234337999366	333.058627791852	805.901442056555	58942.8677124254	74918.754203134	74463.092972393	84228.4790664821	160898.583304321	218679.976963509	168019.756782973	207509.029509626	37274.0732086461	24880.439722587	140452.458870338	167584.952522339	0	0	0	0	177026.440801545	164012.785560303	167656.397811223	194983.215983521	122438.864739134	8135.82349481687	156942.237144815	99307.2102589413	list("sn-Glycero-3-phospho-1-inositol;". "1-(sn-Glycero-3-phospho)-1D-myo-inositol". "2-(alpha-D-Galactosyl)-sn-glycerol 3-phosphate". "alpha-D-Galactosyl-(1.1')-sn-glycerol 3-phosphate;". "1-O-alpha-D-Galactosyl-sn-glycerol 3-phosphate". "6-Methoxytaxifolin". "2-(alpha-D-Glucosyl)-sn-glycerol 3-phosphate". "5.5'-Dehydrodivanillate")
633	M221T180_2	0.000631569616878879	221.092977397587	179.843865688934	362697.506956788	359648.522180786	394280.446218871	393143.149628906	290723.26579248	297802.03604187	305578.203187683	300085.215301391	286268.572642823	266902.119828735	326802.564966797	335538.11382487	409234.078943848	367071.520054138	396511.465644898	398263.324755982	305967.372463624	286355.694625	295892.393412415	376226.429290772	368839.909974609	322396.241118164	428477.145302245	348382.5136875	list("Cystathionine". "Isoflavone". "L-Cystathionine". "Dehydrovomifoliol;". "(6S)-6-Hydroxy-3-oxo-alpha-ionone". "6-Acetyl-D-glucose". "2-Succinylbenzoate;". "o-Succinylbenzoate;". "Succinylbenzoate". "(+/-)-6-Hydroxy-3-oxo-alpha-ionone". "Buthionine sulfoximine;". "S-Butyl-DL-homocysteine-[S.R]-sulfoximine". "Phenindione;". "2-Phenyl-1.3-indandione". "Leptodactylone")
634	M255T129_3	0.0271652384785761	255.217491338666	129.310273511252	57046.955265602	51676.2431640625	7908.99732391057	48214.6712976563	17542853.9574842	12027022.5546239	11672319.0288425	14721083.2284559	12833662.973751	14723848.9155767	47331.4206884764	8825959.47925708	139056.656300893	74101.0869963362	72731.6729602832	116210.782567251	15572582.5091847	12346947.7758255	7314595.76939536	48367077.9196313	109221.280493945	32609600.4420193	16973162.8434002	25343763.1304278	list("2-N-Dodecyltetrahydrothiophene;". "DTHT")
635	M602T182	1.32009184808121E-06	602.281124329679	181.628559288797	3229259.87091742	3373170.68755078	3418486.59788379	3356031.8836914	2828284.71364307	2574424.51888802	2799770.17245703	2944701.11503516	1861306.28226074	1424827.22273557	2905449.36494152	2434503.63438716	1445682.89797009	1268851.66270856	1150870.33684164	1424370.22523774	2692734.26941406	2673726.14079199	2814051.186375	2452009.49175781	2493097.19751627	2111348.38623934	2792620.41270671	2210265.49470982	Not found
636	M523T905	6.77749726320509E-08	522.894918833927	904.663701748998	138365.015207345	147508.306618408	101660.102045857	127796.059031372	42600.627610547	61469.8240636524	70932.7435754676	67514.1622439783	7212.55957139434	11119.0837595363	14963.1191253981	7020.66219500911	43914.1336474605	62046.4562239381	50597.2168047841	39230.1668943213	48795.66731363	56099.9250344472	26845.3149110311	10462.2189061187	80362.2365875001	66178.6850133461	109725.157878462	75656.1529231618	Not found
637	M225T1789	8.10622533146335E-06	224.883188434652	1789.08530111505	25677.2031181138	17679.620877639	23883.4058870955	22478.9670394172	66455.201876775	45676.4058836686	55551.3685943605	54900.9931274638	50280.9022668079	49089.5623367732	48683.4572631838	51115.0872110011	13700.1777575878	14422.210725577	11194.0563742395	11993.3418686514	53743.6742104298	37095.80487572	42459.5969523129	51092.069357368	51253.9758349619	21518.0827958896	54297.7976550289	23553.2493882709	Not found
638	M120T546	0.00141329152725479	120.081859268377	546.402170677867	4281.59113319319	21447.2574625651	3664.16240338884	3158.91070346722	43889.7055509199	46354.9000029733	37572.7884786443	40989.5803434998	7025.28093813223	12567.7906977154	24285.9848444274	8994.31933270234	54296.2938503265	1804.3613439948	37954.3108944656	40929.0950842284	31365.4889967244	59468.6208604515	47522.7742108131	54639.7739828211	25186.8090926288	50907.9263211914	56750.1769538349	32049.4969006644	list("1-Phenylethylamine;". "alpha-Phenylethylamine;". "alpha-Methylbenzylamine". "N.N-Dimethylaniline;". "Dimethylaminobenzene;". "N.N-Dimethylbenzenamine". "Phenethylamine;". "2-Phenylethylamine;". "beta-Phenylethylamine;". "Phenylethylamine". "2.4-Xylidine;". "2.4-Dimethylaniline;". "2.4-DMA". "2.6-Dimethylaniline;". "2.6-DMA;". "2.6-Xylidine". "N-Ethylaniline;". "N-Ethylbenzenamine". "2.5-Xyl…
639	M540T142	0.0000264006984677484	540.284806604933	141.681299905214	74917.7564160156	72329.7102535922	76986.5948007203	79817.3645857239	60821.6323671876	63862.8161437987	66185.8603843689	67724.5109650268	14164.3303433332	40849.7595935288	69699.0267003173	54794.7147412807	11891.1245320241	13228.6740863281	11705.4852529541	3890.55304240937	56822.0143007813	57244.9912612305	64577.8977168666	55932.6795429688	39373.2605092129	14122.4924073585	64331.3054609253	27120.4930727318	list("Psychosine sulfate")
640	M331T180	2.01314528629326E-06	331.145812635965	180.131166213457	189397.397977295	184866.004437012	181388.489062501	208180.905826985	150319.817586914	138821.575229492	144669.323031689	149528.422748438	134731.769949565	118702.181826953	150000.547902734	155837.920519531	63791.6334020241	79788.3730289793	58158.1888845278	67945.0142683095	119899.5919625	132042.784773437	163508.6052264	114259.831853027	76000.0193165344	114300.774454102	158078.384964356	96745.2435050705	Not found
641	M105T701	0.00506462630763861	105.038726980685	701.188406147077	6649.45133111472	13442.6512834822	7435.53327258874	6195.99323721989	26141.2699425998	43046.7807036699	36125.8577340699	40645.6519723678	30066.4454520263	26548.1482351684	27659.2391641847	35977.2886954566	51573.1804947104	50985.1278324666	39316.4240703733	52773.8448499146	9851.00727213041	15288.7964783975	11252.4351705792	67759.8680326704	24253.6766821441	21952.2993364461	20659.9911991424	14905.6050967861	Not found
642	M220T123	0.000603756465365766	220.146523408671	123.054355610979	10892.3667929651	11170.8184637313	8622.2219292668	10371.9516345037	33635.3351428267	26065.4067022868	37608.2053742999	30983.0106471182	21709.6670654	16529.0903443347	10649.8570333156	12200.3014476994	11658.1205987653	14253.8862909261	22485.5686961325	38066.2441598773	29743.0379107325	40172.8700540614	24389.9412780852	22229.5975753638	49598.0320479911	39696.6440651017	51033.3727180481	23545.0159848208	list("Procarbazine". "Alchorneine". "CGP 28014")
643	M115T907	2.49942183955071E-06	115.025195138452	907.122995612679	4437.17754800178	3024.05202889185	15758.9518678792	5950.13413883403	20865.138873084	31342.4996326586	26220.723677687	29504.459705831	38513.7968801094	31369.2815145508	34236.3315696553	52343.4393876815	7417.26115627152	4996.14621615992	1510.34841974837	4837.59407549804	24733.8410910568	28098.9002357238	26103.9493899417	44274.0472104491	21462.183756412	14533.4541201171	23114.4385069171	12703.9548900643	Not found
644	M298T1059	4.59131787349633E-08	298.045599788244	1059.35064604546	15336.0180340576	4287.8871055652	15284.9003373319	17184.9493149641	42409.8268673268	42112.9790471905	40819.1021658106	41925.2365079009	41345.4480151876	32603.9715776369	40398.2153839663	45633.3442622888	5265.99820878004	4234.44976074482	18685.1926498752	14005.0283941638	14146.6666331481	29220.6708691404	15866.4244680516	19016.3408642578	3682.12126992428	11231.4382133616	12635.2275743828	1978.65486915664	Not found
645	M385T902	2.85608558400728E-06	384.948097572985	901.568828104181	66756.8646795044	67296.4944206357	76732.7196397615	71248.9600709883	21654.2659838731	45046.2676607057	31081.7597550516	37513.1191348163	14474.2687863174	4440.79663331781	12543.4422200305	9053.68816864832	12118.8419202683	7490.53963547014	26762.2725421956	19502.4416593886	9585.08654089573	41174.0810155807	46869.9749190267	43886.5521679686	53134.4843839668	34461.0052926635	28347.9068421399	34608.3163287324	Not found
646	M127T144	8.94861761261561E-08	126.905191044987	144.285304702906	34803.2154772546	23118.3307010315	37293.3928993795	31303.7526781968	8172.98240851736	12746.2350813906	8837.14203518341	5718.68234706768	12695.8964737931	13970.2615708505	24749.2991527255	6072.4148254726	48783.9803236866	90971.0650761718	68531.3944473634	62773.3681810825	7261.87185641604	14850.1717105482	9337.62884006732	13963.8051424076	17390.4314056426	18240.3833307155	7604.63395673773	9994.19357828739	list("Hydroiodic acid;". "Hydrogen iodide")
647	M132T1054	2.72192597256779E-08	132.08600784463	1053.90517815379	33605.0420837872	41057.6943979262	48162.6210287678	43131.5910216349	71916.5135913463	69009.7848327641	88635.5373636882	89873.8157151784	91456.7231801352	92741.3376915567	115192.099633789	103966.472545689	51020.9560681149	45744.0429911295	51509.1266452789	57395.9741078566	51722.5603609952	71295.0232565481	71816.4214214217	96731.5447108671	5129.43794941522	8366.29659718481	14725.0142693137	26556.1208361816	list("Tranylcypromine")
648	M166T72	0.0401624274961596	166.054313885587	71.6669513271446	249149.233002274	233001.793226327	228984.139701911	570875.120936719	1109597.59961272	860606.59638737	1102932.22872656	749271.237239843	918810.511921269	740283.55227022	684558.293116983	1045433.59177383	1232035.66811895	153674.542034053	1020687.52991629	248625.36660214	647868.908111452	569005.102259183	1073871.98601035	978370.055344836	162993.932986609	154973.610454908	301734.309986437	873638.063964844	list("Pyridoxal". "D-4-Hydroxyphenylglycine;". "(alphaR)-alpha-Amino-4-hydroxybenzeneacetic acid". "3-Hydroxy-4-methylanthranilate". "3-Methoxyanthranilate;". "3-Methoxyanthranilic acid". "Isopyridoxal". "L-4-Hydroxyphenylglycine". "p-Aminosalicylic acid methyl ester". "Orthoform;". "Orthocaine". "C20821;". "Carbapenem biosynthesis intermediate 6")
649	M309T164	3.2589806411321E-07	309.0437175762	164.204774556683	222380.141763972	223092.889242413	230878.509975961	249199.934349422	189582.787159017	177397.582609477	191751.156027832	187874.53342041	119449.961594238	115110.569438151	187728.659792255	141110.773067383	57809.211073432	52928.5497372504	56655.229092041	49337.053071384	172544.365273438	198788.636791295	117104.097928292	145563.938373779	192279.276274798	118383.615302063	172202.843233267	141671.560540365	list("6-Demethylsterigmatocystin")
650	M317T468	0.0575630405047398	317.15465554208	467.783337204784	44982.1615839902	29311.4033253412	42787.3709980138	118371.451351572	240346.310419597	148518.7548481	221643.873761718	207516.631946449	164123.450669939	176871.535012835	466419.060197127	101001.040094217	65366.749441239	34076.0346178947	32321.7061232146	43024.0695630741	90612.6886433102	192881.038767909	122884.539953067	401464.258808594	69641.612527829	91047.7183041955	257334.85015166	135090.37792155	list("Fluvoxamine")
651	M685T162_1	5.07796935025553E-09	685.365519847786	161.517665581412	175798.14563762	171049.838534555	164894.453588155	151249.635408447	113352.583233598	116653.503213672	114507.47741748	116823.323182085	64686.1254117188	64160.7725277778	45557.5799672379	73697.5951728197	33939.5283456948	10506.6942684626	21817.3908060009	18791.7775028992	112965.273716675	129249.774749775	118356.677255656	100845.304758257	102577.514007746	75182.0551042969	112218.159628018	39613.8449760742	Not found
652	M207T174	0.0000438152226957789	207.11379437792	174.117529946795	549203.803754883	591466.206783482	527136.177715909	579501.807456431	487425.761155413	430970.497845704	448220.430111861	476164.673879057	254784.960266827	333774.854055122	453001.495945556	350202.952176536	274707.250141689	234556.87126878	224449.559736328	231998.396501277	512774.26100708	485283.999921342	550726.18472978	469886.679995769	597674.713693568	285873.441203044	499429.671908804	551320.261226412	list("Pilocarpine". "Aminocarb;". "Matacil". "4-Dimethylamino-L-phenylalanine")
653	M140T399	0.0292380422553733	140.03538660254	399.025478994206	107103.489257813	61296.1079977417	89461.7914599609	87320.4838837281	19768.6212211636	20925.3691844823	22802.7500714207	3837.54247133887	23562.7634318885	33514.8982820087	22649.8256283008	53106.7761692284	34405.9922459551	27788.6157050433	36213.1667836617	23531.1680866168	123190.995305165	86488.3585415038	23222.0874573725	35921.9488604672	107761.027221222	18001.4786928079	29490.9105253208	117998.4419644	list("2-Aminomuconate semialdehyde;". "2-Aminomuconate 6-semialdehyde". "6-Oxo-1.4.5.6-tetrahydronicotinate;". "1.4.5.6-Tetrahydro-6-oxonicotinate;". "1.4.5.6-Tetrahydro-6-oxonicotinic acid". "Gentianaine")
654	M213T114	0.0487466948300492	213.18579184828	113.809387250275	13461.9024600737	14916.8054045776	22199.4306395467	15617.2535676758	31767.0644137393	32598.2608265562	36406.3752587761	25843.1786777558	45181.7278817747	33443.4994869458	34803.7957615754	30461.6648894682	38713.3210900879	30004.413274946	36059.5492498169	28504.8515306125	35129.2315040382	26674.0821060175	21042.8894817663	61426.6670120937	13242.8229217691	19594.6578902995	38897.112890625	20107.3676447445	list("CAI-1;". "Cholerae autoinducer-1". "Tridecanoic acid")
655	M119T1781	5.63682275763013E-08	118.963753620614	1781.3966661713	270146.561525774	334495.040057029	393052.490979934	362819.208738138	171278.231780132	185227.454105122	73667.168164147	173566.891652835	185185.900180174	47208.4362357846	102013.175715787	157866.454703124	14044.2378507259	16504.0542404063	18728.2256602368	17738.5263155827	129643.015067008	91752.9463110872	168442.911467014	166562.586007254	14071.6894726777	4134.38340018136	61463.9825450453	46827.3006421766	Not found
656	M581T600	2.03914600720591E-06	581.310147515815	599.975681695895	38842.9667931342	40872.0633407515	47023.4242968752	57053.573135905	22035.6111368306	7216.67885046897	22173.950320005	19769.6190822818	2904.56133873383	14013.6352895334	6589.18127430309	10556.7902179334	1063.51411400606	0	759.470402654384	0	17998.589383734	22736.6609570956	39522.4601937558	16110.7550619844	23088.3346337056	4898.44653566723	19347.3682647555	21773.0389399016	list("5-Oxoavermectin ''1a'' aglycone")
657	M145T1793	0.0180419532191735	144.975470136618	1793.4348788369	147901.831877176	139873.103755612	141736.343799216	137818.130018294	620553.882931468	557768.773546865	495847.126125001	711059.904910705	491660.154510761	767682.24527344	1851340.82738671	740273.793945312	2759298.74226888	937288.780781273	963632.176203118	1283582.27785714	620750.894986983	1387210.35213021	783493.177070322	820442.40223214	922883.110842009	975264.219296876	508381.93761718	643125.86939453	Not found
658	M354T130	3.44029353048002E-06	354.26479779799	129.621227059176	76247.0914046631	82094.4106523437	73808.2898269857	23209.4837817735	155454.780544458	129649.940389453	163325.546042871	191955.666317969	127223.569914659	141724.033044569	140563.934142957	99924.2823527154	46270.4797005208	38861.6184966145	62596.7933485243	70525.1299578381	111463.242908789	100329.155419235	86943.1110442301	94619.093676283	104424.247702759	92734.5447541991	105519.372323134	121757.918670593	Not found
659	M268T130	0.501953969894268	268.236154845388	129.748628723212	19615.8053935591	15824.5324542969	11536.588677002	20149.9874946289	46978.7146047973	38497.53998806	46842.761699707	32445.4532354213	24730.8034057007	37308.1948393374	20625.0653567708	1642.93993790828	33132.2504933036	39890.2091546936	39195.4816061197	29706.1326006348	22782.7583498739	22113.2955564779	22602.0769590899	527750.848706543	17483.1121270176	6225.4629843434	74331.2777525296	43834.737794403	Not found
660	M314T126_2	3.99091736600455E-13	314.241475830245	126.169425495316	9217.61368810335	17281.7721448517	2837.44632804011	4851.94237645214	29095.6170319336	30570.7075226562	25839.7524720704	40402.7087351889	41448.7420125246	26966.225851516	28648.5197726725	29850.2728076499	199477.792224392	253058.494270833	220504.548817383	217588.059755859	34371.414413086	26316.5012501437	16174.2040440713	35832.6124262353	153190.943459503	209185.711617703	138121.124732562	169086.305502197	Not found
661	M229T165	0.000209810996906765	229.043943845828	165.029566716628	110521.905165381	73072.6123539224	24777.8390531163	116644.063575586	243867.606554687	183450.52795813	221709.818358511	243353.85422994	138696.62022583	142093.826940104	249751.037921875	237329.22373577	87369.3080672201	92220.1027105204	70337.1735906102	108602.603241608	211436.954461263	235484.750111741	197267.290471728	178845.769572488	198910.738848988	78594.4533924695	180050.779642757	136482.119303833	Not found
662	M301T341_1	4.51818413414198E-06	300.637693241916	341.02107541194	58450.7093314157	62166.9806554373	76651.0915676104	100956.118532497	341048.278378091	505959.004490811	366659.488860856	370603.324628647	319130.730518284	424658.68672318	260139.783021854	59183.8913072306	0	0	0	0	84944.5735111972	105291.44029953	154174.203162105	162669.419878617	230696.834885233	251047.721855252	316973.369782821	315021.213528646	Not found
663	M122T163	7.32523386944574E-06	122.061170556442	163.044521869054	3628.65057930174	21221.4325499865	27160.8147295603	11291.7939501485	97036.5127387152	74487.7549599611	114753.485669861	70536.6349264947	19089.5541642968	32312.8475329421	48963.8000158022	9015.5894772024	171892.368776611	118673.477563294	103080.158359375	147396.618814575	73532.2848200155	138806.49935262	76233.4734788257	107659.159869789	98194.3090240432	193696.025864258	190650.452716471	127475.414246064	list("ortho-Anisidine;". "o-Anisidine". "para-Anisidine;". "1-Amino-4-methoxybenzene")
664	M115T916	1.3872672262097E-07	115.498175913507	916.468541828442	108822.147164317	149276.422857935	174344.089488403	113419.53251488	18145.4098383684	14297.6174707288	65255.1235710332	32874.2583407032	168221.938825141	155018.406188111	150257.93879983	213502.645378552	20164.3222350973	11772.6865820889	11421.0351712442	14102.2163174548	88969.3169422601	22210.7402125595	24561.1321851658	32457.5709435296	26072.3831252798	23440.9023925088	72695.6932631817	17614.1530408092	Not found
665	M394T143	1.85322027849111E-08	393.695768536559	143.296968923758	10332.6999711914	18437.8799199219	15638.0723789063	17771.1445904134	4037.51063084769	0	2993.46855187191	1990.07959707793	0	2970.96009129038	5336.58990465729	2081.46242814289	0	0	0	0	0	3161.42911166179	3789.17267647605	0	0	0	0	0	Not found
666	M331T144	0.0000183250353138424	331.16626449996	144.07162063862	21615.7131451157	28540.0472358367	27568.987686268	22985.5398078568	10512.5370780611	12575.3878348017	12805.2170630566	10854.6831418279	13519.7320056152	12802.6559975032	16537.8005681165	12463.146402271	18146.8687943639	15507.6787387887	20759.8384742927	19001.5083224284	41207.0691825439	20005.7728899459	31437.2144572998	25565.1305319824	29026.3757550605	34891.6468272402	25723.8813623454	32200.3346260411	list("Isoxaben")
667	M157T383	1.16105644684067E-06	157.025535215645	383.359330276323	1921035.27511648	2086459.02295898	1965087.59443828	1828192.01030566	1704413.23700107	1575607.18913139	1500185.31396182	1587555.16255646	1791380.67201403	1644921.62064098	1796780.99959038	1693732.70515137	1281319.0727488	1280307.9233877	1278518.00717854	1224042.09675331	1706596.32641797	1727210.30497958	1710696.94325249	1762941.73296032	2011371.36080682	1604376.46351349	1974933.82808993	1672619.13787287	list("(S)-Dihydroorotate;". "(S)-4.5-Dihydroorotate;". "L-Dihydroorotate;". "L-Dihydroorotic acid;". "Dihydro-L-orotic acid". "L-5-Carboxymethylhydantoin". "Ibotenic acid")
668	M248T139_2	0.000246631987817413	248.129091554809	139.341660946101	281117.850441624	234268.851953586	242920.233351176	274576.327240125	355730.397791341	307684.471318588	357921.092827691	344378.642829346	168380.579841583	150311.897456593	252417.072865072	194248.02106723	201338.20571023	146913.59777596	156167.099169922	160803.271142578	417414.031340332	332458.776449707	365670.106714044	258091.959066162	568218.896795215	328346.028700378	363648.389397986	704548.052652197	list("Ruspolinone". "1-(4-Methoxyphenyl)-3-(4-morpholinyl)-1-propanone;". "4'-Methoxy-3-morpholino-propiophenone". "Difenzoquat". "4-O-Dimethylallyl-L-tyrosine")
669	M325T1141	6.73606316614152E-07	325.075622044474	1140.84575368113	8638.80890072222	26332.5160969846	19752.4566210939	23578.7475136495	41541.6032104492	46184.0893274943	47837.7707335021	51349.487486971	28470.5159232957	23672.583026678	40786.3185500336	41945.0261633807	9674.51688824296	8385.45432532991	4655.8011461167	7189.6734639008	10485.1984092568	29925.0548844769	27072.7941433107	22492.1989152832	10236.3070664102	14076.4595057797	12713.3502390183	5929.98259129195	list("Miraxanthin-II". "Jacareubin". "Tributyltin chloride;". "Tri-n-butylchlorotin;". "Tributylchlorostannane". "Ophiopogonone A". "Dihydrosterigmatocystin;". "DHST")
670	M142T887	0.00242988791751702	141.509437386547	887.224465133638	3454.49399934047	8049.75931123352	2746.7501873234	1054.07332336381	19164.6540504429	18807.6170455933	12005.4893296808	22113.1357154681	11759.8426932697	9052.71920292482	15191.5336303832	5884.41835854073	6063.30723232122	1176.60060046925	4745.09554549448	3041.31799030829	7750.11536545776	17241.6571955566	8217.93028817751	18604.1966745432	2838.92325999302	3834.64727663297	17252.0952287925	1808.46440338747	Not found
671	M166T250	0.0000688887703406864	166.03393527226	250.298606644413	13296.4178468472	5280.25688676308	3362.58966130367	13791.4155319648	29590.1963874322	26248.0321627586	26808.6368647314	31468.5559379589	18534.6578374907	18039.702261209	35361.0561962088	39241.6217779151	54796.2884552003	45715.3877025855	77939.6725250243	66679.2528439942	21835.4673029575	50205.3070678711	57677.3218224284	11852.4393096008	12816.9577675435	5591.95741177605	8201.05714670215	9102.04702970761	list("Taurocyamine". "Phenylacetothiohydroximate;". "(Z)-2-Phenyl-1-thioacetohydroximate". "8-Oxoguanine")
672	M107T152	0.726975074816481	107.037809027611	152.06052220421	9735.94905827098	10174.2280050542	12518.5316224386	13803.1982281901	17844.0199831382	20677.5078095703	24486.9917496316	23636.9299018554	2817.28182926789	5020.02479376633	15801.95266875	2329.11311059142	12657.2097110229	14664.5750044925	9469.77658407042	10711.5466918345	4515.21276717455	17550.1090729191	72701.5943443358	9831.31939354062	4051.36424402641	2961.17888612431	2535.1497083411	82432.7908683035	Not found
673	M230T154	7.47301273889346E-07	230.158936079367	153.615189743154	565518.419554332	692152.002897071	794271.938064258	773252.678731591	233805.415020166	230171.659850317	279602.684454102	255585.18621148	299485.00695996	257200.614866537	504412.955960721	443863.14587373	570138.991569825	497472.738796984	499059.174472493	527644.44481626	211400.429499121	252252.607827976	257646.570432563	254293.38263086	696838.762648828	608556.002575341	1001963.5446665	677563.650763306	Not found
674	M285T148	0.00560257914758402	285.125589017885	148.406205460018	77424.1717080077	69980.4124426676	75560.7944354519	75845.462140191	105545.84186554	91771.3276770834	106595.320444336	97122.4611932915	57459.9244673123	57284.3239115295	82436.7377660675	33428.7635398825	78949.805613556	75006.7926915148	39029.9834334894	83413.1878297255	109008.808889111	110585.938203125	98300.0392537436	88120.6226637574	101125.809846842	90490.2266363896	94464.2120777344	50108.6252692272	list("Pilosine". "Levcromakalim;". "(-)-Cromakalim". "Cromakalim". "Schradan;". "Octamethyl pyrophosphortetramide". "Difenoxuron")
675	M342T414	0.0026836631728305	342.166935759575	414.05308876483	2247480.83137625	1836924.69892857	3055136.91604142	2480592.80455729	453741.71342334	892371.157386474	1014757.84925203	409023.248876376	497441.265326551	1153504.76782322	2141159.96089818	1331705.37785179	890359.376155495	391970.22862416	628441.45760839	109586.695251605	2128322.44988769	853843.257596439	842147.323476069	1042718.84667774	2017312.32031875	260229.785349732	451312.078068761	219933.931796646	list("Clemastine")
676	M673T150	0.0000196213476829064	673.403313332271	150.198202726416	11201.8739181719	16328.9718852539	17058.8751957194	18890.9119352214	4785.33437976956	2799.23368917379	4521.05432680541	1996.66943121549	5880.70048554854	0	13035.7814851222	1901.57014342597	0	3768.04697535649	0	0	2388.79195197523	4398.04546454255	4577.09694506574	0	0	0	3541.4577478379	2335.85104756077	Not found
677	M173T48	0.0213915584561773	172.957910306652	48.4587912080709	47613.3882276627	136791.762194755	152125.646018188	103020.710682832	297065.827255357	227825.574010714	289801.108914844	361649.308804629	426092.405196973	314803.535608231	319502.123401507	336018.142796763	195642.241423242	202496.627441772	457588.74202762	159054.058069336	369857.120038616	505795.179814002	281073.463125	170104.524640869	222146.816022786	285877.064359219	349501.574412378	251255.254394751	list("cis-2-Chloro-4-carboxymethylenebut-2-en-1.4-olide;". "cis-2-Chlorodienelactone;". "cis-4-Carboxymethylene-2-chlorobut-2-en-4-olide". "trans-2-Chloro-4-carboxymethylenebut-2-en-1.4-olide;". "trans-2-Chlorodienelactone")
678	M166T1798	0.000163194617763059	165.991146586642	1798.12065249904	9411.23480585835	11985.1224943362	12735.5660062719	19749.5861076968	71540.1442881906	83328.5111145656	75914.9995598305	50597.606246972	48623.453535678	45898.2101403436	120593.842346191	55983.6767643552	4895.29205426008	4732.74065862396	4295.13913458018	4709.57899672025	40703.7355784852	65123.7156380197	37879.1846614577	81805.7262798131	33289.5517244462	44832.9566662597	52177.5891719569	55403.6644461165	list("Pyridoxal". "(-)-Sympatol;". "(-)-Synephrine;". "(R)-Synephrine". "Taurocyamine". "D-4-Hydroxyphenylglycine;". "(alphaR)-alpha-Amino-4-hydroxybenzeneacetic acid". "Phenylacetothiohydroximate;". "(Z)-2-Phenyl-1-thioacetohydroximate". "Quinolinate;". "Pyridine-2.3-dicarboxylate;". "Quinolinic acid;". "2.3-Pyridinedicarboxylic acid". "3-Hydroxy-4-methylanthranilate". "Synephrine;". "(+/-)-Syne…
679	M203T151	7.30594726586188E-08	203.001900647446	150.609025134294	528935.72249349	532440.648901204	533819.679544556	575041.57927181	481367.074661458	460799.315645802	468416.403938694	455655.98638151	291958.016617594	308191.448283203	466763.782118599	385089.209696778	234517.183604329	188797.875146484	207521.035004883	212215.925791321	428711.946503907	505162.322117872	423647.411787327	422090.353889404	525759.738296984	401822.66671875	483413.549770833	472091.424169922	Not found
680	M130T179	4.14331939748485E-07	130.050929893109	179.483230944435	407695.663715485	412553.564910319	453519.288418578	430943.277084961	348758.40177832	355813.684657898	338719.911850524	360563.837543518	318072.986114502	332535.875193917	350099.89113263	326099.028093192	210114.481885987	200968.23521637	207496.65151823	221104.7717111	670468.942474722	611184.053711914	636963.849676119	401567.754616071	423959.419725677	402890.958631201	421125.330760497	478612.243384677	list("5-Aminolevulinate;". "5-Amino-4-oxopentanoate;". "5-Amino-4-oxovaleric acid". "cis-4-Hydroxy-L-proline;". "L-Allohydroxyproline". "N-Acetyl-beta-alanine". "5-Amino-2-oxopentanoic acid;". "5-Amino-2-oxopentanoate;". "2-Oxo-5-amino-pentanoate;". "2-Oxo-5-aminopentanoate;". "alpha-Keto-delta-aminopentanoate;". "2-Oxo-5-aminovalerate". "Hydroxyproline;". "L-Hydroxyproline;". "trans-4-Hydroxy-L-…
681	M257T421	1.41746961643709E-08	257.088971353091	420.62980583294	7415.57114048181	7263.59014077634	7118.08579022704	8494.19761911876	4134.10828168863	2387.96044131283	1390.2665047242	3904.30047335056	2184.81103199933	3306.24006596607	1541.19745949116	5995.77570156069	19785.5089851074	30739.518961356	30346.5212014815	29228.7428259324	84668.3881386862	93095.9004236654	86069.4413964844	43169.4783605346	19162.7443983993	11730.30598059	17531.6545096527	18605.6879393451	list("sn-Glycero-3-phosphocholine;". "Glycerophosphocholine". "Streptamine phosphate". "Streptamine 4-phosphate". "Acadesine;". "AICA riboside;". "5-Amino-1-beta-D-ribofuranosylimidazole-4-carboxamide;". "5-Aminoimidazole-4-carboxamide-1-beta-D-ribofuranoside". "(1-Ribosylimidazole)-4-acetate". "Thalidomide". "Wyerone". "Luvangetin;". "10-Methoxy-8.8-dimethyl-2H.8H-benzo[1.2-b:5.4-b']dipyran-2-on…
682	M150T336	0.00152292704437088	150.017411793877	335.977578497605	75036.9213437133	80953.3747488497	68306.8661177703	61753.6459300371	31284.163272889	51770.036182578	28078.453673647	34794.9006720613	92670.2197363574	120369.362506231	49831.3319714287	83551.1687251211	135439.509975188	132179.945842407	102043.127255138	49440.7285344443	34443.8204373583	14656.8247266624	75516.1119505375	39046.1689107888	22136.012685642	33853.594115814	51608.7192792551	13640.1848103951	list("4-Chlorophenylacetonitrile;". "4-Chlorobenzyl cyanide". "6-Chloroindole;". "6-Chloro-1H-indole")
683	M334T631	0.0349453525719994	334.125509617693	630.64489497382	142034.795425072	194854.730680699	155775.978020109	218219.150379201	60907.389848604	26869.7826387084	47047.0099085523	49759.5432308296	22308.8436341881	4419.27203237567	189827.891658874	22733.4972392948	212584.24242041	195521.461533333	107530.217784807	135611.664012375	68147.169502433	110247.582778865	109186.981841365	14574.6291346752	101117.062088602	319975.211230572	81078.0714062341	103589.037811605	list("N4-(Acetyl-beta-D-glucosaminyl)asparagine;". "N4-(beta-N-Acetyl-D-glucosaminyl)-L-asparagine;". "1-beta-Aspartyl-N-acetyl-D-glucosaminylamine")
684	M320T150	0.00389242277848489	320.190135250314	149.693069623451	3271.57901879523	12205.4248863064	2397.33382107539	7249.82712078643	18389.6580709229	18332.0708095749	25545.2065917969	22123.6608213501	20098.9180974121	15329.6481687012	14901.200952474	9806.70170948424	6747.47032319802	8639.38818217945	6034.85042093503	8259.17171916429	16714.917007959	21181.1260479911	15528.3023024999	3947.09132094828	9729.44675802672	12256.9575044276	16980.1976977794	2824.04588421773	list("Phenazocine". "6'-Dehydro-6'-oxoparomamine;". "6'-Dehydroparomamine;". "6'-Oxoparomamine")
685	M627T148	8.20541123420876E-10	627.339363879951	147.969294719118	150219.473987183	163732.317677881	164851.175022168	153405.792452637	52988.0528427536	91949.0182536419	66317.3813540238	96477.787792399	37483.3908540087	45216.3002261352	80489.75731781	73111.1609978298	2038.61226335393	3289.12897865096	5096.47832835079	0	58624.1055364685	71110.2443375651	74609.9472949218	57887.1910032959	52617.253661405	22009.5044059097	62322.0242285156	43942.0771781041	Not found
686	M191T147	0.0000451662209752563	191.016965960817	147.345425268562	3784.71073175647	3641.0234725309	3863.94568294976	8520.86930368267	14626.7494562988	14583.4998632812	9873.61741614946	14097.5345589844	13311.9278613281	15567.2511949218	17734.7689767016	14697.1902660876	2391.95532990672	0	0	1795.11909317001	9548.30882819387	4067.47531358195	10343.8043273926	8338.41323647187	15859.8219960447	2435.06385749652	4983.64106959718	5711.17530861548	Not found
687	M443T461	6.10957181667988E-06	443.148397438408	460.766466703994	25447.5748344727	30784.1825500488	26479.6507345786	29814.5092835692	18754.670652125	11179.8634428223	7713.59080048008	11590.1199525368	1572.09686179695	0	2333.66897809226	11979.1509544558	0	0	0	0	0	3924.02790088173	2898.84395481562	22127.0387970784	4971.88002294958	0	4468.22047728745	0	list("Fluticasone")
688	M52T131_1	2.99367683210335E-12	52.1394640932386	131.02771832503	415273.833436432	363805.508845246	361829.382422254	317117.720581706	659760.24483553	581255.588780824	790383.924392442	725255.884457656	412383.571013885	268272.201031335	472123.609208116	315214.039320435	29797.7995569196	18556.7042040202	5158.38868907122	22607.6664912109	23052.4889358319	17222.1305448324	43414.0403329943	10777.3226460319	18636.7593870705	56744.5378172742	43887.6996899413	54860.6332745362	Not found
689	M162T289	1.38305934187642E-06	162.065557031399	289.316157344478	17325.7072972385	7389.96532699846	14463.2523358127	7466.70495267066	36623.5843749999	35114.0517840854	34965.532607402	23132.6668701052	14520.1659161762	50140.1539466552	11950.9373800205	5643.80191494261	3287.8171285545	3266.80339558458	2605.20372491168	3578.19905259128	103390.331759626	78821.8721367187	71054.4891959849	129015.347488715	69650.4671902128	53286.6867707866	28061.797800673	50547.7496713052	list("Ethionine". "Homomethionine;". "L-Homomethionine")
[truncated: 13,646 more rows]

## Sheet: Positive mode
feature	name	anova	mzmed	rtmed	01-WT_1_pos	02-WT_2_pos	03-WT_3_pos	04-WT_4_pos	05-T278A_1_pos	06-T278A_2_pos	07-T278A_3_pos	08-T278A_4_pos	09-GD245-6AA_1_pos	10-GD245-6AA_2_pos	11-GD245-6AA_3_pos	12-GD245-6AA_4_pos	13-TD_1_pos	14-TD_2_pos	15-TD_3_pos	16-TD_4_pos	17-L536A_1_pos	18-L536A_2_pos	19-L536A_3_pos	20-L536A_4_pos	21-TA_1_pos	22-TA_2_pos	23-TA_3_pos	24-TA_4_pos	Kegg
[truncated: 1,960 more rows]
