# Supplementary material for: Pyruvate kinase, a metabolic sensor powering glycolysis, drives the metabolic control of DNA replication
Source: BMC Biol. 2022 Apr 13;20:87. doi: 10.1186/s12915-022-01278-3 (PMC9009071; doi:10.1186/s12915-022-01278-3)
Supplement: Supplementary file 2 — Additional file 2: Tables S1-S4. [file 12915_2022_1278_MOESM2_ESM.zip › Table S3.xlsx]

## Sheet: Feuil1
	Table S3	Replication parameters in PykA mutants
	A : Cell cycle parameters
		Genotype	Generation time (min) a	Ori/ter ratio b	C period (min) c	Fork speed (bp/sec) d	Number of origins at the time of initiation e	Number of generations overlaping the cell cycle f	Average number of origins per cell g	Fraction of non-initiated cells (%) h	Age of initiation (Ai, min) i	C +D periods (min) j	D period (min) k	Age of termination (At, min) l	PykA activity m
		WT	28.4	2.88	40.0	830	4	3	4.7	78	20	64.7639	24.7639	3.5961	100
	Cat mutants	DpykA	28.4	3.03	45.9	730	4	3	4.3	88	24	61.3166	15.4166	12.9434	3
		pykADcat		3.12	55.1	600	4	3	4.1	88	24	61.3838	6.28385	22.0762	5
		pykAR32A		3.12	49.0	680	4	3	4.3	87	23	61.8066	12.8066	15.5534	5
		pykAR73A		2.69	41.6	800	4	3	4.1	86	23	62.058	20.458	7.90198	4
		pykAK220A		2.85	45.1	740	4	3	4.2	88	24	61.2837	16.1837	12.1763	3
		pykAGD245/6AA		3.37	54.5	610	4	3	4.1	89	24	61.0223	6.5223	21.8377	3
		pykAT278A		2.58	37.3	870	4	3	4.2	88	24	61.3955	24.0955	4.26447	4
		pykAJP		3.12	51.2	650	No peak resolution								3
	PEPut mutants	pykADPEPut	28.4	2.56	38.2	870	2	2	3.5	31	7	49.8985	11.6985	16.6615	42
		pykAT>A		2.76	43.3	770	4	3	4.2	83	22	63.0796	19.7796	8.58038	160
		pykAS>A		2.64	43.4	770	4	3	4.2	82	22	63.4515	20.0515	8.30848	145
		pykAH>A		2.80	44.5	750	4	3	4.5	80	21	64.1364	19.6364	8.72355	125
		pykATSH>AAA		2.56	37.6	890	2	2	3.9	12	3	54.1318	16.5318	11.8282	25
		pykAT>D		2.06	31.3	1060	2	2	3.4	34	8	49.2096	17.9096	11	10
		pykAS>D		2.59	40.9	810	4	3	4.1	83	22	63.1636	22.2636	6.09641	90
		pykAH>D		2.55	39.9	840	4	3	4.1	83	22	63.0726	23.1726	5.18739	117
		pykATSH>DDD		2.11	33.1	1010	2	2	3.5	27	6	50.7492	17.6492	10.7108	13
	Interaction mutants	pykAE209A	28.4	2.57	42.7	780	4	3	4.4	85	23	62.4027	19.7027	8.65726	65
		pykAL536A		2.41	38.5	870	4	3	4.2	88	24	61.3035	22.8035	5.55655	53
	a : Determined by spectrophotometry
	b : Determined by qPCR (see Material and Methods for details)
	c : Determined by qPCR (see Material and Methods for details)
	d : Determined by qPCR (see Material and Methods for details)
	e : Determined by flow cytometry: Corresponds to the number of chromosomes in non-initiated cells.
	f : Number of generations needed to produce the number of origins in non-initiated cells.
	g : Calculated from the distribution of cells with n chromosomes in runout DNA histograms.
	h : Corresponds to the fraction of cells that had not initiated in runout DNA histograms.
	i : Calculated using the formula Fi = 2 - 2((tau-Ai)/tau) with Fi = the fraction of non-initiated cells; tau: generation time (min); Ai: age of initiation (min).
	j : Calculated from the formula (tau * number of generations overlapping the cell cycle) - Ai.
	k : Calculated from the equation D = (C + D) - C.
	l : Calculated form the equation At = Ai + C .
	m : See Fig. 2 for details.
	Notes: Experimental data are from 3-12 independent experients with mean/SD < 5 or 10 % for qPCR and flow cytometry data, respectively.
