# Supplementary material for: Pyruvate kinase, a metabolic sensor powering glycolysis, drives the metabolic control of DNA replication
Source: BMC Biol. 2022 Apr 13;20:87. doi: 10.1186/s12915-022-01278-3 (PMC9009071; doi:10.1186/s12915-022-01278-3)
Supplement: Supplementary file 2 — Additional file 2: Tables S1-S4. [file 12915_2022_1278_MOESM2_ESM.zip › Table S4.xls]

## Sheet: Strains
	Table S4 (strains)
	Types of strains	Genotype	Main phenotypes	Name	Context	Source	Obtained by transformation with:
	Parental strains	trpC2	wild-type, cured of prophages PBSX, SPb and SKIN	TF8A	168	Jannière et al, 2007
		dnaX-gfpmut2-spc	DnaX-GFP, SpcR	BTS8	PY79	Lyle A Simmons
		spo0J-gfpmut2-spc	Spo0J-GFP, SpcR	LAS26	PY79	Lyle A Simmons
		spsE::neo	Deletion of spsE, KmR	BKK37870	168	T. Dubois
		spsF::neo	Deletion of spsF, KmR	BKK37860	168	T. Dubois
		pykA-tet	TetR marker just downstream of pykA	DGRM295	TF8A	This work	PCR product TF8A (Tet)1
		pykAFLAG-tet	PykA C-terminally fused the the FLAG-tag, TetR	DGRM1098	TF8A	This work	PCR product TF8A (Tet)
		pykA::spc	Deletion of pykA, SpR	DGRM25	TF8A	Jannière et al, 2007
		pykA::neo	Deletion of pykA, KmR	DGRM25-Km	TF8A	This work	PCR product TF8A (Km)
		spoIIIJ::oriN-cat DoriC	OriN+ deleted for oriC CmR	DGRM589	TF8A	Nouri et al., 2018
	Cat mutants	pykADcat-tet	Encodes the PEPut domain of PykA (Cat deleted), TetR	DGRM1017	TF8A	This work	PCR product TF8A (Tet)
		pykAR32A-tet	R32A mutation in the Cat domain of PykA, TetR	DGRM1094	TF8A	This work	PCR product TF8A (Tet)
		pykAR73A-tet	R37A mutation in the Cat domain of PykA, TetR	DGRM1095	TF8A	This work	PCR product TF8A (Tet)
		pykAK220A-tet	K220A mutation in the Cat domain of PykA, TetR	DGRM1096	TF8A	This work	PCR product TF8A (Tet)
		pykAGD245-246AA-tet	GD245-246AA mutation in the Cat domain of PykA, TetR	DGRM1097	TF8A	This work	PCR product TF8A (Tet)
		pykAT278A-tet	T278A mutation in the Cat domain of PykA, TetR	DGRM1047	TF8A	This work	PCR product TF8A (Tet)
		pykAJP-prm	Deletion of 27 amino acids (208-234) in the Cat domain of PykA, PhlR	DGRM24-Phl	TF8A	Jannière et al, 2007
	PEPut mutants	pykADPEP-tet	Encodes the catalytic domain of PykA (PEPut deleted), TetR	DGRM296N	TF8A	This work	PCR product TF8A (Tet)
		pykAT>A-tet	Mutation T537A in the PEPut domain, TetR	DGRM299	TF8A	This work	PCR product TF8A (Tet)
		pykAS>A-tet	Mutation S538A in the PEPut domain, TetR	DGRM303	TF8A	This work	PCR product TF8A (Tet)
		pykAH>A-tet	Mutation H539A in the PEPut domain, TetR	DGRM298	TF8A	This work	PCR product TF8A (Tet)
		pykATSH>AAA-tet	Mutation TSH537-539AAA in the PEPut domain, TetR	DGRM302	TF8A	This work	PCR product TF8A (Tet)
		pykAT>D-tet	Mutation T537D in the PEPut domain, TetR	DGRM1018	TF8A	This work	PCR product TF8A (Tet)
		pykAS>D-tet	Mutation S538D in the PEPut domain, TetR	DGRM1016	TF8A	This work	PCR product TF8A (Tet)
		pykAH>D-tet	Mutation H539D in the PEPut domain, TetR	DGRM1015	TF8A	This work	PCR product TF8A (Tet)
		pykATSH>DDD-tet	Mutation TSH537-539DDD in the PEPut domain, TetR	DGRM1019	TF8A	This work	PCR product TF8A (Tet)
	Cat-PEPut interaction mutants	pykAE209A-tet	Mutation E209A in the Cat domain, TetR	DGRM1046	TF8A	This work	PCR product TF8A (Tet)
		pykAL536A-tet	Mutation L536A in the PEPut domain, TetR	DGRM1048	TF8A	This work	PCR product TF8A (Tet)
	oriN strains	spoIIIJ::oriN-cat DoriC pykA::spc	OriN+ deleted for oriC and pykA CmR SpR	DGRM1140	TF8A	This work	DGRM25 DGRM589 (Tet)
		spoIIIJ::oriN-cat DoriC pykAJP-prm	OriN+ deleted for oriC and residues 208-234 of the Cat domain, CmR PhlR	DGRM1141	TF8A	This work	DGRM24 DGRM589 (Tet)
		spoIIIJ::oriN-cat DoriC pykAGD245/6AA-tet	OriN+ deleted for oriC and pykAGD245/6AA mutation in the Cat domain, CmR TetR	DGRM1142	TF8A	This work	DGRM1097 DGRM589 (Tet)
		spoIIIJ::oriN-cat DoriC pykAT278A-tet	OriN+ deleted for oriC and pykAT278A mutation in the Cat domain, CmR TetR	DGRM1146	TF8A	This work	DGRM1047 DGRM589 (Tet)
		spoIIIJ::oriN-cat DoriC pykATSH>AAA-tet	OriN+ deleted for oriC and pykATSH>AAA mutation in the PEPut domain, CmR TetR	DGRM1143	TF8A	This work	DGRM302 DGRM589 (Tet)
		spoIIIJ::oriN-cat DoriC pykAT>D-tet	OriN+ deleted for oriC and pykAT>D mutation in the PEPut domain, CmR TetR	DGRM1144	TF8A	This work	DGRM10148 DGRM589 (Tet)
		spoIIIJ::oriN-cat DoriC pykAE209A-tet	OriN+ deleted for oriC and pykAE209A mutation in the Cat domain, CmR TetR	DGRM1145	TF8A	This work	DGRM1046 DGRM589 (Tet)
		spoIIIJ::oriN-cat DoriC pykAL536A-tet	OriN+ deleted for oriC and pykAL536A mutation in the PEPut domain, CmR TetR	DGRM1147	TF8A	This work	DGRM1048 DGRM589 (Tet)
	mCherryBsu fusion strains	pykA::neo amyE::(DCO-pLJH227-spec)	Deleted for pykA, PykA fused to mCherryBSU, expressed from Physpank at the amyE locus, SpR, KmR	DGRM1109	TF8A	This work	pLJH227 DGRM25-Km (Sp)
		pykA::spc amyE::(DCO-pLJH225-cat)	Deleted for pykA, PEPut fused to mCherryBSU, expressed from Physpank at the amyE locus, CmR, SpcR	DGRM1110	TF8A	This work	pLJH225-Cm DGRM25 (Cm)
		pykA::neo amyE::(DCO-pLJH226-cat)	Deleted for pykA, PykADPEPut fused to mCherryBSU, expressed from Physpank at the amyE locus, CmR, KmR	DGRM1111-Km	TF8A	This work	pLJH226-Cm DGRM25-Km (Cm)
		amyE::(DCO-pLJH227-spec)	PykA fused to mCherryBSU, expressed from Physpank at the amyE locus, SpR	DGRM1109+	TF8A	This work	DGRM1109 TF8A (Sp)
		amyE::(DCO-pLJH225-cat)	PEPut fused to mCherryBSU, expressed from Physpank at the amyE locus, CmR	DGRM1110+	TF8A	This work	DGRM1110 TF8A (Cm)
		amyE::(DCO-pLJH226-cat)	PykADPEPut fused to mCherryBSU, expressed from Physpank at the amyE locus, CmR	DGRM1111+	TF8A	This work	DGRM1111 TF8A (Cm)
	Leg mutants	spsE::neo	Deletion of spsE, KmR	DGRM1171	TF8A	This work	BKK37870 TF8A (Km)
		spsF::neo	Deletion of spsF, KmR	DGRM1172	TF8A	This work	BKK37860 TF8A (Km)
		DspsABCDEF	Deletion of spsABCDEF genes	DGRM1173	TF8A	This work	pMADDspsABCDEF TF8A
		spsE::neo pykAT>D-tet	Deletion of spsE, T537D mutation in the PEPut domain of PykA, KmR, TetR	DGRM1180	TF8A	This work	DGRM1018 DGRM1171 (Tet)
		spsF::neo pykAT>D-tet	Deletion of spsF, T537D mutation in the PEPut domain of PykA, KmR, TetR	DGRM1181	TF8A	This work	DGRM1018 DGRM1172 (Tet)
		DspsABCDEF pykAT>D-tet	Deletion of spsABCDEF genes, T537D mutation in the PEPut domain of PykA, TetR	DGRM1182	TF8A	This work	DGRM1018 DGRM1173 (Tet)

## Sheet: Plasmids
	Table S4 (plasmids)
	Name	Main characteristics	source
	pMADDspsABCDEF	pUC derivative fused to the pE194ts B. subtilis EmR replicon and containing sequences flaking the spsABCDEF genes	T. Dubois
	pSB1C3	E. coli plasmid containing the mCherryBSU gene	BGSC (strain ECE756)
	pDR111	pUC derivative containing in between the amy5' and amyE3' sequences a SpecR fragment, the lacI repressor gene and the IPTG inducible hyspank promoter.	Lab collection
	pIC610	pDR111 derivative containing in between the amy5' and amyE3' sequences a CmR fragment encoding PEPut from the IPTG inducible hyspank promoter.	D. Le Coq, personnal gift
	pLJH225-Cm	pIC610 derivative encoding the mCherryBSU-PEPut protein fusion from the IPTG inducible hyspank promoter.	this work
	pLJH226	pDR111 derivative containing in between the amy5' and amyE3' sequences a SpecR fragment encoding a PykADPEPut-mCherryBSU protein fusion from the IPTG inducible hyspank promoter.	this work
	pLJH226-Cm	pLJH226 derivative in which the Spec resistance marker was replaced by a Cm resistance marker.	this work
	pLJH227	pDR111 derivative containing in between the amy5' and amyE3' sequences a SpecR fragment encoding a PykA-mCherryBSU protein fusion from the IPTG inducible hyspank promoter.	this work
